# Supplementary material for: Identification of novel therapeutic targets and effective anticancer agents for gallbladder cancer by integrating bioinformatics analysis and experimental validation
Source: Front Pharmacol. 2025 Dec 18;16:1658462. doi: 10.3389/fphar.2025.1658462 (PMC12756669; doi:10.3389/fphar.2025.1658462)
Supplement: Supplementary file 1 [file Table1.xlsx]

## Sheet: Table S1
Table S1: 4463 druggable genes were extracted from the recent published review
ensembl_gene_id	druggability_tier	hgnc_names	chr_b37	start_b37	end_b37	strand	description	no_of_gwas_regions	small_mol_druggable	bio_druggable	adme_gene
ENSG00000000938	Tier 1	FGR	1	27938575	27961788	-1	feline Gardner-Rasheed sarcoma viral oncogene homolog [Source:HGNC Symbol;Acc:3697]	0	Y	N	N
ENSG00000001626	Tier 1	CFTR	7	117105838	117356025	1	cystic fibrosis transmembrane conductance regulator (ATP-binding cassette sub-family C, member 7) [Source:HGNC Symbol;Acc:1884]	0	Y	N	Y
ENSG00000001630	Tier 1	CYP51A1	7	91741465	91772266	-1	cytochrome P450, family 51, subfamily A, polypeptide 1 [Source:HGNC Symbol;Acc:2649]	0	Y	N	Y
ENSG00000002549	Tier 1	LAP3	4	17578815	17609595	1	leucine aminopeptidase 3 [Source:HGNC Symbol;Acc:18449]	0	Y	N	N
ENSG00000004468	Tier 1	CD38	4	15779898	15854853	1	CD38 molecule [Source:HGNC Symbol;Acc:1667]	0	N	Y	N
ENSG00000004478	Tier 1	FKBP4	12	2904119	2914576	1	FK506 binding protein 4, 59kDa [Source:HGNC Symbol;Acc:3720]	0	Y	N	N
ENSG00000004660	Tier 1	CAMKK1	17	3763609	3798185	-1	calcium/calmodulin-dependent protein kinase kinase 1, alpha [Source:HGNC Symbol;Acc:1469]	0	Y	N	N
ENSG00000004700	Tier 1	RECQL	12	21621845	21654603	-1	RecQ protein-like (DNA helicase Q1-like) [Source:HGNC Symbol;Acc:9948]	0	Y	N	N
ENSG00000004809	Tier 1	SLC22A16	6	110745890	110797844	-1	solute carrier family 22 (organic cation/carnitine transporter), member 16 [Source:HGNC Symbol;Acc:20302]	0	Y	N	Y
ENSG00000004846	Tier 1	ABCB5	7	20654830	20816658	1	ATP-binding cassette, sub-family B (MDR/TAP), member 5 [Source:HGNC Symbol;Acc:46]	0	Y	N	Y
ENSG00000004948	Tier 1	CALCR	7	93053799	93204042	-1	calcitonin receptor [Source:HGNC Symbol;Acc:1440]	0	Y	Y	N
ENSG00000005381	Tier 1	MPO	17	56347217	56358296	-1	myeloperoxidase [Source:HGNC Symbol;Acc:7218]	1	Y	Y	Y
ENSG00000005421	Tier 1	PON1	7	94926988	95025673	-1	paraoxonase 1 [Source:HGNC Symbol;Acc:9204]	3	N	Y	Y
ENSG00000005471	Tier 1	ABCB4	7	87031013	87109751	-1	ATP-binding cassette, sub-family B (MDR/TAP), member 4 [Source:HGNC Symbol;Acc:45]	0	N	Y	Y
ENSG00000005844	Tier 1	ITGAL	16	30483979	30534506	1	integrin, alpha L (antigen CD11A (p180), lymphocyte function-associated antigen 1; alpha polypeptide) [Source:HGNC Symbol;Acc:6148]	1	Y	Y	N
ENSG00000005961	Tier 1	ITGA2B	17	42449548	42466873	-1	integrin, alpha 2b (platelet glycoprotein IIb of IIb/IIIa complex, antigen CD41) [Source:HGNC Symbol;Acc:6138]	1	Y	Y	N
ENSG00000006071	Tier 1	ABCC8	11	17414432	17498449	-1	ATP-binding cassette, sub-family C (CFTR/MRP), member 8 [Source:HGNC Symbol;Acc:59]	4	Y	Y	Y
ENSG00000006283	Tier 1	CACNA1G	17	48638429	48704835	1	calcium channel, voltage-dependent, T type, alpha 1G subunit [Source:HGNC Symbol;Acc:1394]	1	Y	N	N
ENSG00000006327	Tier 1	TNFRSF12A	16	3068446	3072384	1	tumor necrosis factor receptor superfamily, member 12A [Source:HGNC Symbol;Acc:18152]	0	N	Y	N
ENSG00000006432	Tier 1	MAP3K9	14	71189243	71276251	-1	mitogen-activated protein kinase kinase kinase 9 [Source:HGNC Symbol;Acc:6861]	0	Y	N	N
ENSG00000006638	Tier 1	TBXA2R	19	3594504	3606838	-1	thromboxane A2 receptor [Source:HGNC Symbol;Acc:11608]	0	Y	N	N
ENSG00000007047	Tier 1	MARK4	19	45582546	45808541	1	MAP/microtubule affinity-regulating kinase 4 [Source:HGNC Symbol;Acc:13538]	2	Y	N	N
ENSG00000007171	Tier 1	NOS2	17	26083792	26127525	-1	nitric oxide synthase 2, inducible [Source:HGNC Symbol;Acc:7873]	2	Y	N	Y
ENSG00000007216	Tier 1	SLC13A2	17	26800311	26824799	1	solute carrier family 13 (sodium-dependent dicarboxylate transporter), member 2 [Source:HGNC Symbol;Acc:10917]	0	N	N	Y
ENSG00000007264	Tier 1	MATK	19	3777971	3802127	-1	megakaryocyte-associated tyrosine kinase [Source:HGNC Symbol;Acc:6906]	1	Y	N	N
ENSG00000007312	Tier 1	CD79B	17	62006100	62009714	-1	CD79b molecule, immunoglobulin-associated beta [Source:HGNC Symbol;Acc:1699]	4	N	Y	N
ENSG00000007314	Tier 1	SCN4A	17	62015914	62050278	-1	sodium channel, voltage-gated, type IV, alpha subunit [Source:HGNC Symbol;Acc:10591]	3	Y	N	N
ENSG00000007402	Tier 1	CACNA2D2	3	50400233	50541675	-1	calcium channel, voltage-dependent, alpha 2/delta subunit 2 [Source:HGNC Symbol;Acc:1400]	1	Y	N	N
ENSG00000007908	Tier 1	SELE	1	169691781	169733846	-1	selectin E [Source:HGNC Symbol;Acc:10718]	1	Y	Y	N
ENSG00000007933	Tier 1	FMO3	1	171060018	171086959	1	flavin containing monooxygenase 3 [Source:HGNC Symbol;Acc:3771]	1	N	N	Y
ENSG00000008018	Tier 1	PSMB1	6	170844205	170862429	-1	proteasome (prosome, macropain) subunit, beta type, 1 [Source:HGNC Symbol;Acc:9537]	0	Y	N	N
ENSG00000008086	Tier 1	CDKL5	X	18443703	18671749	1	cyclin-dependent kinase-like 5 [Source:HGNC Symbol;Acc:11411]	0	Y	N	N
ENSG00000008394	Tier 1	MGST1	12	16500076	16762193	1	microsomal glutathione S-transferase 1 [Source:HGNC Symbol;Acc:7061]	0	N	N	Y
ENSG00000010310	Tier 1	GIPR	19	46171502	46186982	1	gastric inhibitory polypeptide receptor [Source:HGNC Symbol;Acc:4271]	7	Y	Y	N
ENSG00000010322	Tier 1	NISCH	3	52489134	52527087	1	nischarin [Source:HGNC Symbol;Acc:18006]	10	Y	N	N
ENSG00000010610	Tier 1	CD4	12	6896024	6929974	1	CD4 molecule [Source:HGNC Symbol;Acc:1678]	0	N	Y	N
ENSG00000010671	Tier 1	BTK	X	100604435	100641183	-1	Bruton agammaglobulinemia tyrosine kinase [Source:HGNC Symbol;Acc:1133]	0	Y	N	N
ENSG00000010810	Tier 1	FYN	6	111981535	112194655	-1	FYN oncogene related to SRC, FGR, YES [Source:HGNC Symbol;Acc:4037]	1	Y	N	N
ENSG00000010932	Tier 1	FMO1	1	171217638	171255117	1	flavin containing monooxygenase 1 [Source:HGNC Symbol;Acc:3769]	0	N	N	Y
ENSG00000011566	Tier 1	MAP4K3	2	39476407	39664453	-1	mitogen-activated protein kinase kinase kinase kinase 3 [Source:HGNC Symbol;Acc:6865]	0	Y	N	N
ENSG00000011677	Tier 1	GABRA3	X	151334706	151619830	-1	gamma-aminobutyric acid (GABA) A receptor, alpha 3 [Source:HGNC Symbol;Acc:4077]	0	Y	Y	N
ENSG00000012124	Tier 1	CD22	19	35810164	35838258	1	CD22 molecule [Source:HGNC Symbol;Acc:1643]	0	N	Y	N
ENSG00000012504	Tier 1	NR1H4	12	100867486	100958191	1	nuclear receptor subfamily 1, group H, member 4 [Source:HGNC Symbol;Acc:7967]	0	Y	N	N
ENSG00000012779	Tier 1	ALOX5	10	45869661	45941561	1	arachidonate 5-lipoxygenase [Source:HGNC Symbol;Acc:435]	6	Y	N	N
ENSG00000012983	Tier 1	MAP4K5	14	50885219	51027844	-1	mitogen-activated protein kinase kinase kinase kinase 5 [Source:HGNC Symbol;Acc:6867]	0	Y	N	N
ENSG00000013441	Tier 1	CLK1	2	201717732	201729422	-1	CDC-like kinase 1 [Source:HGNC Symbol;Acc:2068]	0	Y	N	N
ENSG00000013725	Tier 1	CD6	11	60739115	60787849	1	CD6 molecule [Source:HGNC Symbol;Acc:1691]	3	N	Y	N
ENSG00000015413	Tier 1	DPEP1	16	89679716	89704839	1	dipeptidase 1 (renal) [Source:HGNC Symbol;Acc:3002]	20	Y	Y	Y
ENSG00000015520	Tier 1	NPC1L1	7	44552134	44580914	-1	NPC1-like 1 [Source:HGNC Symbol;Acc:7898]	4	Y	N	N
ENSG00000016490	Tier 1	CLCA1	1	86934051	86965972	1	chloride channel accessory 1 [Source:HGNC Symbol;Acc:2015]	0	Y	Y	N
ENSG00000016602	Tier 1	CLCA4	1	87012761	87046437	1	chloride channel accessory 4 [Source:HGNC Symbol;Acc:2018]	0	Y	Y	N
ENSG00000017427	Tier 1	IGF1	12	102789645	102874423	-1	insulin-like growth factor 1 (somatomedin C) [Source:HGNC Symbol;Acc:5464]	8	N	Y	N
ENSG00000018625	Tier 1	ATP1A2	1	160085549	160113381	1	ATPase, Na+/K+ transporting, alpha 2 polypeptide [Source:HGNC Symbol;Acc:800]	0	Y	N	N
ENSG00000019186	Tier 1	CYP24A1	20	52769988	52790512	-1	cytochrome P450, family 24, subfamily A, polypeptide 1 [Source:HGNC Symbol;Acc:2602]	2	Y	N	Y
ENSG00000019582	Tier 1	CD74	5	149781200	149792492	-1	CD74 molecule, major histocompatibility complex, class II invariant chain [Source:HGNC Symbol;Acc:1697]	0	N	Y	N
ENSG00000019991	Tier 1	HGF	7	81328322	81399754	-1	hepatocyte growth factor (hepapoietin A; scatter factor) [Source:HGNC Symbol;Acc:4893]	0	Y	Y	N
ENSG00000021461	Tier 1	CYP3A43	7	99425636	99463718	1	cytochrome P450, family 3, subfamily A, polypeptide 43 [Source:HGNC Symbol;Acc:17450]	2	Y	N	Y
ENSG00000021826	Tier 1	CPS1	2	211342406	211543831	1	carbamoyl-phosphate synthase 1, mitochondrial [Source:HGNC Symbol;Acc:2323]	17	Y	N	N
ENSG00000022355	Tier 1	GABRA1	5	161274197	161326975	1	gamma-aminobutyric acid (GABA) A receptor, alpha 1 [Source:HGNC Symbol;Acc:4075]	0	Y	Y	N
ENSG00000023445	Tier 1	BIRC3	11	102188215	102210134	1	baculoviral IAP repeat containing 3 [Source:HGNC Symbol;Acc:591]	0	Y	N	N
ENSG00000023839	Tier 1	ABCC2	10	101542489	101611949	1	ATP-binding cassette, sub-family C (CFTR/MRP), member 2 [Source:HGNC Symbol;Acc:53]	0	Y	Y	Y
ENSG00000026025	Tier 1	VIM	10	17270258	17279592	1	vimentin [Source:HGNC Symbol;Acc:12692]	1	N	Y	N
ENSG00000026508	Tier 1	CD44	11	35160417	35253949	1	CD44 molecule (Indian blood group) [Source:HGNC Symbol;Acc:1681]	1	N	Y	N
ENSG00000026751	Tier 1	SLAMF7	1	160709037	160724611	1	SLAM family member 7 [Source:HGNC Symbol;Acc:21394]	0	N	Y	N
ENSG00000027075	Tier 1	PRKCH	14	61654277	62017694	1	protein kinase C, eta [Source:HGNC Symbol;Acc:9403]	3	Y	N	N
ENSG00000027697	Tier 1	IFNGR1	6	137518621	137540586	-1	interferon gamma receptor 1 [Source:HGNC Symbol;Acc:5439]	0	N	Y	N
ENSG00000028116	Tier 1	VRK2	2	58134786	58387055	1	vaccinia related kinase 2 [Source:HGNC Symbol;Acc:12719]	2	Y	N	N
ENSG00000030304	Tier 1	MUSK	9	113431051	113563859	1	muscle, skeletal, receptor tyrosine kinase [Source:HGNC Symbol;Acc:7525]	0	Y	Y	N
ENSG00000034152	Tier 1	MAP2K3	17	21187984	21218552	1	mitogen-activated protein kinase kinase 3 [Source:HGNC Symbol;Acc:6843]	0	Y	N	N
ENSG00000035664	Tier 1	DAPK2	15	64199235	64364232	-1	death-associated protein kinase 2 [Source:HGNC Symbol;Acc:2675]	0	Y	N	N
ENSG00000036530	Tier 1	CYP46A1	14	100150641	100193638	1	cytochrome P450, family 46, subfamily A, polypeptide 1 [Source:HGNC Symbol;Acc:2641]	1	Y	N	Y
ENSG00000036828	Tier 1	CASR	3	121902530	122005342	1	calcium-sensing receptor [Source:HGNC Symbol;Acc:1514]	4	Y	Y	N
ENSG00000037280	Tier 1	FLT4	5	180028506	180076624	-1	fms-related tyrosine kinase 4 [Source:HGNC Symbol;Acc:3767]	0	Y	Y	N
ENSG00000041982	Tier 1	TNC	9	117782806	117880536	-1	tenascin C [Source:HGNC Symbol;Acc:5318]	0	N	Y	N
ENSG00000042088	Tier 1	TDP1	14	90421283	90511106	1	tyrosyl-DNA phosphodiesterase 1 [Source:HGNC Symbol;Acc:18884]	0	Y	N	N
ENSG00000043591	Tier 1	ADRB1	10	115803806	115806667	1	adrenoceptor beta 1 [Source:HGNC Symbol;Acc:285]	1	Y	Y	N
ENSG00000044524	Tier 1	EPHA3	3	89156674	89531284	1	EPH receptor A3 [Source:HGNC Symbol;Acc:3387]	2	Y	Y	N
ENSG00000047936	Tier 1	ROS1	6	117609463	117747018	-1	c-ros oncogene 1 , receptor tyrosine kinase [Source:HGNC Symbol;Acc:10261]	1	Y	N	N
ENSG00000048052	Tier 1	HDAC9	7	18126572	19042039	1	histone deacetylase 9 [Source:HGNC Symbol;Acc:14065]	6	Y	N	N
ENSG00000049249	Tier 1	TNFRSF9	1	7979907	8000926	-1	tumor necrosis factor receptor superfamily, member 9 [Source:HGNC Symbol;Acc:11924]	2	N	Y	N
ENSG00000049319	Tier 1	SRD5A2	2	31747550	31806136	-1	steroid-5-alpha-reductase, alpha polypeptide 2 (3-oxo-5 alpha-steroid delta 4-dehydrogenase alpha 2) [Source:HGNC Symbol;Acc:11285]	4	Y	N	N
ENSG00000050555	Tier 1	LAMC3	9	133884469	133969860	1	laminin, gamma 3 [Source:HGNC Symbol;Acc:6494]	0	N	Y	N
ENSG00000050628	Tier 1	PTGER3	1	71318036	71513491	-1	prostaglandin E receptor 3 (subtype EP3) [Source:HGNC Symbol;Acc:9595]	0	Y	N	N
ENSG00000050748	Tier 1	MAPK9	5	179660143	179719099	-1	mitogen-activated protein kinase 9 [Source:HGNC Symbol;Acc:6886]	1	Y	N	N
ENSG00000051382	Tier 1	PIK3CB	3	138372860	138553780	-1	phosphatidylinositol-4,5-bisphosphate 3-kinase, catalytic subunit beta [Source:HGNC Symbol;Acc:8976]	0	Y	N	N
ENSG00000053747	Tier 1	LAMA3	18	21269407	21535030	1	laminin, alpha 3 [Source:HGNC Symbol;Acc:6483]	0	N	Y	N
ENSG00000053918	Tier 1	KCNQ1	11	2465914	2870339	1	potassium voltage-gated channel, KQT-like subfamily, member 1 [Source:HGNC Symbol;Acc:6294]	21	Y	N	N
ENSG00000055118	Tier 1	KCNH2	7	150642049	150675403	-1	potassium voltage-gated channel, subfamily H (eag-related), member 2 [Source:HGNC Symbol;Acc:6251]	6	Y	N	N
ENSG00000057593	Tier 1	F7	13	113760105	113774995	1	coagulation factor VII (serum prothrombin conversion accelerator) [Source:HGNC Symbol;Acc:3544]	6	Y	Y	N
ENSG00000058085	Tier 1	LAMC2	1	183155373	183214035	1	laminin, gamma 2 [Source:HGNC Symbol;Acc:6493]	0	N	Y	N
ENSG00000058404	Tier 1	CAMK2B	7	44256749	44374176	-1	calcium/calmodulin-dependent protein kinase II beta [Source:HGNC Symbol;Acc:1461]	15	Y	N	N
ENSG00000058729	Tier 1	RIOK2	5	96496571	96518964	-1	RIO kinase 2 [Source:HGNC Symbol;Acc:18999]	0	Y	N	N
ENSG00000059377	Tier 1	TBXAS1	7	139476850	139720125	1	thromboxane A synthase 1 (platelet) [Source:HGNC Symbol;Acc:11609]	0	Y	N	N
ENSG00000061273	Tier 1	HDAC7	12	48176505	48226915	-1	histone deacetylase 7 [Source:HGNC Symbol;Acc:14067]	1	Y	N	N
ENSG00000061918	Tier 1	GUCY1B3	4	156680144	156728743	1	guanylate cyclase 1, soluble, beta 3 [Source:HGNC Symbol;Acc:4687]	0	Y	N	N
ENSG00000061938	Tier 1	TNK2	3	195590235	195638816	-1	tyrosine kinase, non-receptor, 2 [Source:HGNC Symbol;Acc:19297]	0	Y	N	N
ENSG00000062038	Tier 1	CDH3	16	68670092	68756519	1	cadherin 3, type 1, P-cadherin (placental) [Source:HGNC Symbol;Acc:1762]	4	N	Y	N
ENSG00000062524	Tier 1	LTK	15	41795836	41806085	-1	leukocyte receptor tyrosine kinase [Source:HGNC Symbol;Acc:6721]	0	Y	N	N
ENSG00000062822	Tier 1	POLD1	19	50887461	50921273	1	polymerase (DNA directed), delta 1, catalytic subunit [Source:HGNC Symbol;Acc:9175]	0	Y	N	N
ENSG00000063854	Tier 1	HAGH	16	1845621	1877195	-1	hydroxyacylglutathione hydrolase [Source:HGNC Symbol;Acc:4805]	2	N	N	Y
ENSG00000064012	Tier 1	CASP8	2	202098166	202152434	1	caspase 8, apoptosis-related cysteine peptidase [Source:HGNC Symbol;Acc:1509]	5	Y	N	N
ENSG00000064300	Tier 1	NGFR	17	47572655	47592379	1	nerve growth factor receptor [Source:HGNC Symbol;Acc:7809]	0	Y	Y	N
ENSG00000064393	Tier 1	HIPK2	7	139246316	139477577	-1	homeodomain interacting protein kinase 2 [Source:HGNC Symbol;Acc:14402]	0	Y	N	N
ENSG00000064547	Tier 1	LPAR2	19	19734477	19739739	-1	lysophosphatidic acid receptor 2 [Source:HGNC Symbol;Acc:3168]	16	Y	N	N
ENSG00000064989	Tier 1	CALCRL	2	188207856	188313187	-1	calcitonin receptor-like [Source:HGNC Symbol;Acc:16709]	0	Y	Y	N
ENSG00000065243	Tier 1	PKN2	1	89149905	89301938	1	protein kinase N2 [Source:HGNC Symbol;Acc:9406]	2	Y	N	N
ENSG00000065325	Tier 1	GLP2R	17	9725523	9795419	1	glucagon-like peptide 2 receptor [Source:HGNC Symbol;Acc:4325]	0	N	Y	N
ENSG00000065361	Tier 1	ERBB3	12	56473641	56497289	1	v-erb-b2 avian erythroblastic leukemia viral oncogene homolog 3 [Source:HGNC Symbol;Acc:3431]	17	Y	Y	N
ENSG00000065534	Tier 1	MYLK	3	123328896	123603178	-1	myosin light chain kinase [Source:HGNC Symbol;Acc:7590]	0	Y	N	N
ENSG00000065559	Tier 1	MAP2K4	17	11924141	12047147	1	mitogen-activated protein kinase kinase 4 [Source:HGNC Symbol;Acc:6844]	0	Y	N	N
ENSG00000065613	Tier 1	SLK	10	105726959	105788991	1	STE20-like kinase [Source:HGNC Symbol;Acc:11088]	1	Y	N	N
ENSG00000065621	Tier 1	GSTO2	10	106028631	106064703	1	glutathione S-transferase omega 2 [Source:HGNC Symbol;Acc:23064]	1	N	N	Y
ENSG00000065675	Tier 1	PRKCQ	10	6469105	6622263	-1	protein kinase C, theta [Source:HGNC Symbol;Acc:9410]	1	Y	N	N
ENSG00000065883	Tier 1	CDK13	7	39989636	40136733	1	cyclin-dependent kinase 13 [Source:HGNC Symbol;Acc:1733]	0	Y	N	N
ENSG00000065989	Tier 1	PDE4A	19	10527449	10580305	1	phosphodiesterase 4A, cAMP-specific [Source:HGNC Symbol;Acc:8780]	5	Y	N	N
ENSG00000066056	Tier 1	TIE1	1	43766664	43788779	1	tyrosine kinase with immunoglobulin-like and EGF-like domains 1 [Source:HGNC Symbol;Acc:11809]	0	Y	Y	N
ENSG00000066230	Tier 1	SLC9A3	5	473425	524447	-1	solute carrier family 9, subfamily A (NHE3, cation proton antiporter 3), member 3 [Source:HGNC Symbol;Acc:11073]	4	Y	N	N
ENSG00000066405	Tier 1	CLDN18	3	137717577	137752494	1	claudin 18 [Source:HGNC Symbol;Acc:2039]	0	N	Y	N
ENSG00000066468	Tier 1	FGFR2	10	123237848	123357972	-1	fibroblast growth factor receptor 2 [Source:HGNC Symbol;Acc:3689]	10	Y	Y	N
ENSG00000067182	Tier 1	TNFRSF1A	12	6437923	6451280	-1	tumor necrosis factor receptor superfamily, member 1A [Source:HGNC Symbol;Acc:11916]	3	Y	Y	N
ENSG00000067225	Tier 1	PKM	15	72491370	72524164	-1	pyruvate kinase, muscle [Source:HGNC Symbol;Acc:9021]	1	Y	N	N
ENSG00000067606	Tier 1	PRKCZ	1	1981909	2116834	1	protein kinase C, zeta [Source:HGNC Symbol;Acc:9412]	1	Y	N	N
ENSG00000067900	Tier 1	ROCK1	18	18526867	18691812	-1	Rho-associated, coiled-coil containing protein kinase 1 [Source:HGNC Symbol;Acc:10251]	0	Y	N	N
ENSG00000068024	Tier 1	HDAC4	2	239969864	240323348	-1	histone deacetylase 4 [Source:HGNC Symbol;Acc:14063]	0	Y	N	N
ENSG00000068078	Tier 1	FGFR3	4	1795034	1810599	1	fibroblast growth factor receptor 3 [Source:HGNC Symbol;Acc:3690]	0	Y	Y	N
ENSG00000069431	Tier 1	ABCC9	12	21950335	22094336	-1	ATP-binding cassette, sub-family C (CFTR/MRP), member 9 [Source:HGNC Symbol;Acc:60]	1	Y	N	Y
ENSG00000069535	Tier 1	MAOB	X	43625858	43741693	-1	monoamine oxidase B [Source:HGNC Symbol;Acc:6834]	0	Y	N	Y
ENSG00000069696	Tier 1	DRD4	11	637293	640706	1	dopamine receptor D4 [Source:HGNC Symbol;Acc:3025]	0	Y	N	N
ENSG00000069764	Tier 1	PLA2G10	16	14766405	14788526	-1	phospholipase A2, group X [Source:HGNC Symbol;Acc:9029]	0	Y	Y	N
ENSG00000070019	Tier 1	GUCY2C	12	14765576	14849519	-1	guanylate cyclase 2C (heat stable enterotoxin receptor) [Source:HGNC Symbol;Acc:4688]	0	Y	Y	N
ENSG00000070748	Tier 1	CHAT	10	50817141	50901925	1	choline O-acetyltransferase [Source:HGNC Symbol;Acc:1912]	0	Y	N	N
ENSG00000070808	Tier 1	CAMK2A	5	149599054	149669854	-1	calcium/calmodulin-dependent protein kinase II alpha [Source:HGNC Symbol;Acc:1460]	0	Y	N	N
ENSG00000070886	Tier 1	EPHA8	1	22890057	22930087	1	EPH receptor A8 [Source:HGNC Symbol;Acc:3391]	0	Y	N	N
ENSG00000070915	Tier 1	SLC12A3	16	56899119	56949762	1	solute carrier family 12 (sodium/chloride transporter), member 3 [Source:HGNC Symbol;Acc:10912]	0	Y	N	N
ENSG00000071054	Tier 1	MAP4K4	2	102313312	102511149	1	mitogen-activated protein kinase kinase kinase kinase 4 [Source:HGNC Symbol;Acc:6866]	0	Y	N	N
ENSG00000071242	Tier 1	RPS6KA2	6	166822852	167319939	-1	ribosomal protein S6 kinase, 90kDa, polypeptide 2 [Source:HGNC Symbol;Acc:10431]	0	Y	N	N
ENSG00000072062	Tier 1	PRKACA	19	14202500	14228896	-1	protein kinase, cAMP-dependent, catalytic, alpha [Source:HGNC Symbol;Acc:9380]	0	Y	N	N
ENSG00000072133	Tier 1	RPS6KA6	X	83318984	83442933	-1	ribosomal protein S6 kinase, 90kDa, polypeptide 6 [Source:HGNC Symbol;Acc:10435]	0	Y	N	N
ENSG00000072210	Tier 1	ALDH3A2	17	19551449	19580911	1	aldehyde dehydrogenase 3 family, member A2 [Source:HGNC Symbol;Acc:403]	0	N	N	Y
ENSG00000072274	Tier 1	TFRC	3	195754054	195809060	-1	transferrin receptor [Source:HGNC Symbol;Acc:11763]	4	N	Y	N
ENSG00000072506	Tier 1	HSD17B10	X	53458206	53461320	-1	hydroxysteroid (17-beta) dehydrogenase 10 [Source:HGNC Symbol;Acc:4800]	0	Y	N	N
ENSG00000072518	Tier 1	MARK2	11	63606400	63678491	1	MAP/microtubule affinity-regulating kinase 2 [Source:HGNC Symbol;Acc:3332]	0	Y	N	N
ENSG00000072694	Tier 1	FCGR2B	1	161551101	161648444	1	Fc fragment of IgG, low affinity IIb, receptor (CD32) [Source:HGNC Symbol;Acc:3618]	2	N	Y	N
ENSG00000072786	Tier 1	STK10	5	171469077	171615390	-1	serine/threonine kinase 10 [Source:HGNC Symbol;Acc:11388]	0	Y	N	N
ENSG00000073417	Tier 1	PDE8A	15	85523671	85682376	1	phosphodiesterase 8A [Source:HGNC Symbol;Acc:8793]	0	Y	N	N
ENSG00000073734	Tier 1	ABCB11	2	169779448	169887832	-1	ATP-binding cassette, sub-family B (MDR/TAP), member 11 [Source:HGNC Symbol;Acc:42]	18	N	N	Y
ENSG00000073737	Tier 1	DHRS9	2	169921299	169952677	1	dehydrogenase/reductase (SDR family) member 9 [Source:HGNC Symbol;Acc:16888]	0	N	N	Y
ENSG00000073756	Tier 1	PTGS2	1	186640923	186649559	-1	prostaglandin-endoperoxide synthase 2 (prostaglandin G/H synthase and cyclooxygenase) [Source:HGNC Symbol;Acc:9605]	0	Y	N	N
ENSG00000073803	Tier 1	MAP3K13	3	185000729	185206885	1	mitogen-activated protein kinase kinase kinase 13 [Source:HGNC Symbol;Acc:6852]	0	Y	N	N
ENSG00000074319	Tier 1	TSG101	11	18489883	18548779	-1	tumor susceptibility 101 [Source:HGNC Symbol;Acc:15971]	0	N	Y	N
ENSG00000074410	Tier 1	CA12	15	63613577	63674360	-1	carbonic anhydrase XII [Source:HGNC Symbol;Acc:1371]	0	Y	N	N
ENSG00000074590	Tier 1	NUAK1	12	106457118	106533811	-1	NUAK family, SNF1-like kinase, 1 [Source:HGNC Symbol;Acc:14311]	0	Y	N	N
ENSG00000074803	Tier 1	SLC12A1	15	48483861	48596275	1	solute carrier family 12 (sodium/potassium/chloride transporter), member 1 [Source:HGNC Symbol;Acc:10910]	1	Y	N	N
ENSG00000074966	Tier 1	TXK	4	48068410	48136273	-1	TXK tyrosine kinase [Source:HGNC Symbol;Acc:12434]	0	Y	N	N
ENSG00000075043	Tier 1	KCNQ2	20	62037542	62103993	-1	potassium voltage-gated channel, KQT-like subfamily, member 2 [Source:HGNC Symbol;Acc:6296]	0	Y	N	N
ENSG00000075073	Tier 1	TACR2	10	71163659	71176623	-1	tachykinin receptor 2 [Source:HGNC Symbol;Acc:11527]	0	Y	Y	N
ENSG00000075388	Tier 1	FGF4	11	69587797	69590171	-1	fibroblast growth factor 4 [Source:HGNC Symbol;Acc:3682]	0	Y	Y	N
ENSG00000075413	Tier 1	MARK3	14	103851729	103970168	1	MAP/microtubule affinity-regulating kinase 3 [Source:HGNC Symbol;Acc:6897]	2	Y	N	N
ENSG00000075651	Tier 1	PLD1	3	171318195	171528740	-1	phospholipase D1, phosphatidylcholine-specific [Source:HGNC Symbol;Acc:9067]	0	Y	N	N
ENSG00000076258	Tier 1	FMO4	1	171283347	171311223	1	flavin containing monooxygenase 4 [Source:HGNC Symbol;Acc:3772]	0	N	N	Y
ENSG00000076662	Tier 1	ICAM3	19	10444452	10450499	-1	intercellular adhesion molecule 3 [Source:HGNC Symbol;Acc:5346]	4	N	Y	N
ENSG00000076706	Tier 1	MCAM	11	119179241	119192231	-1	melanoma cell adhesion molecule [Source:HGNC Symbol;Acc:6934]	1	N	Y	N
ENSG00000076984	Tier 1	MAP2K7	19	7968728	7979363	1	mitogen-activated protein kinase kinase 7 [Source:HGNC Symbol;Acc:6847]	0	Y	N	N
ENSG00000077092	Tier 1	RARB	3	25215823	25639423	1	retinoic acid receptor, beta [Source:HGNC Symbol;Acc:9865]	2	Y	N	N
ENSG00000077097	Tier 1	TOP2B	3	25639475	25706398	-1	topoisomerase (DNA) II beta 180kDa [Source:HGNC Symbol;Acc:11990]	0	Y	N	N
ENSG00000077238	Tier 1	IL4R	16	27324989	27376099	1	interleukin 4 receptor [Source:HGNC Symbol;Acc:6015]	0	N	Y	N
ENSG00000077264	Tier 1	PAK3	X	110187513	110470589	1	p21 protein (Cdc42/Rac)-activated kinase 3 [Source:HGNC Symbol;Acc:8592]	0	Y	N	N
ENSG00000077498	Tier 1	TYR	11	88910620	89028927	1	tyrosinase [Source:HGNC Symbol;Acc:12442]	11	Y	N	N
ENSG00000077782	Tier 1	FGFR1	8	38268656	38326352	-1	fibroblast growth factor receptor 1 [Source:HGNC Symbol;Acc:3688]	1	Y	Y	N
ENSG00000078098	Tier 1	FAP	2	163027194	163101661	-1	fibroblast activation protein, alpha [Source:HGNC Symbol;Acc:3590]	0	Y	Y	N
ENSG00000079277	Tier 1	MKNK1	1	47023090	47082515	-1	MAP kinase interacting serine/threonine kinase 1 [Source:HGNC Symbol;Acc:7110]	0	Y	N	N
ENSG00000079459	Tier 1	FDFT1	8	11653082	11696818	1	farnesyl-diphosphate farnesyltransferase 1 [Source:HGNC Symbol;Acc:3629]	0	Y	N	N
ENSG00000079999	Tier 1	KEAP1	19	10596796	10614417	-1	kelch-like ECH-associated protein 1 [Source:HGNC Symbol;Acc:23177]	3	Y	N	N
ENSG00000080224	Tier 1	EPHA6	3	96533425	97471304	1	EPH receptor A6 [Source:HGNC Symbol;Acc:19296]	0	Y	N	N
ENSG00000080293	Tier 1	SCTR	2	120197419	120282070	-1	secretin receptor [Source:HGNC Symbol;Acc:10608]	0	N	Y	N
ENSG00000080644	Tier 1	CHRNA3	15	78885394	78913637	-1	cholinergic receptor, nicotinic, alpha 3 (neuronal) [Source:HGNC Symbol;Acc:1957]	28	Y	N	N
ENSG00000080815	Tier 1	PSEN1	14	73603126	73690399	1	presenilin 1 [Source:HGNC Symbol;Acc:9508]	0	Y	N	N
ENSG00000080824	Tier 1	HSP90AA1	14	102547075	102606036	-1	heat shock protein 90kDa alpha (cytosolic), class A member 1 [Source:HGNC Symbol;Acc:5253]	0	Y	N	N
ENSG00000081051	Tier 1	AFP	4	74296855	74321891	1	alpha-fetoprotein [Source:HGNC Symbol;Acc:317]	1	N	Y	N
ENSG00000081237	Tier 1	PTPRC	1	198607801	198726545	1	protein tyrosine phosphatase, receptor type, C [Source:HGNC Symbol;Acc:9666]	1	Y	Y	N
ENSG00000081248	Tier 1	CACNA1S	1	201008642	201081694	-1	calcium channel, voltage-dependent, L type, alpha 1S subunit [Source:HGNC Symbol;Acc:1397]	7	Y	N	N
ENSG00000081320	Tier 1	STK17B	2	196998290	197041227	-1	serine/threonine kinase 17b [Source:HGNC Symbol;Acc:11396]	0	Y	N	N
ENSG00000081800	Tier 1	SLC13A1	7	122753585	122840040	-1	solute carrier family 13 (sodium/sulfate symporter), member 1 [Source:HGNC Symbol;Acc:10916]	0	N	N	Y
ENSG00000082175	Tier 1	PGR	11	100900355	101001255	-1	progesterone receptor [Source:HGNC Symbol;Acc:8910]	0	Y	N	N
ENSG00000082482	Tier 1	KCNK2	1	215179118	215410436	1	potassium channel, subfamily K, member 2 [Source:HGNC Symbol;Acc:6277]	0	Y	N	N
ENSG00000082556	Tier 1	OPRK1	8	54138284	54164257	-1	opioid receptor, kappa 1 [Source:HGNC Symbol;Acc:8154]	0	Y	N	N
ENSG00000082701	Tier 1	GSK3B	3	119540170	119813264	-1	glycogen synthase kinase 3 beta [Source:HGNC Symbol;Acc:4617]	1	Y	N	N
ENSG00000082781	Tier 1	ITGB5	3	124480795	124620265	-1	integrin, beta 5 [Source:HGNC Symbol;Acc:6160]	0	Y	Y	N
ENSG00000083290	Tier 1	ULK2	17	19674142	19771249	-1	unc-51 like autophagy activating kinase 2 [Source:HGNC Symbol;Acc:13480]	0	Y	N	N
ENSG00000083457	Tier 1	ITGAE	17	3617922	3704537	-1	integrin, alpha E (antigen CD103, human mucosal lymphocyte antigen 1; alpha polypeptide) [Source:HGNC Symbol;Acc:6147]	0	N	Y	N
ENSG00000084207	Tier 1	GSTP1	11	67351066	67354131	1	glutathione S-transferase pi 1 [Source:HGNC Symbol;Acc:4638]	0	Y	N	Y
ENSG00000084453	Tier 1	SLCO1A2	12	21417534	21572528	-1	solute carrier organic anion transporter family, member 1A2 [Source:HGNC Symbol;Acc:10956]	15	N	N	Y
ENSG00000084674	Tier 1	APOB	2	21224301	21266945	-1	apolipoprotein B [Source:HGNC Symbol;Acc:603]	36	Y	Y	N
ENSG00000085511	Tier 1	MAP3K4	6	161412759	161538417	1	mitogen-activated protein kinase kinase kinase 4 [Source:HGNC Symbol;Acc:6856]	0	Y	N	N
ENSG00000085563	Tier 1	ABCB1	7	87133175	87342611	-1	ATP-binding cassette, sub-family B (MDR/TAP), member 1 [Source:HGNC Symbol;Acc:40]	0	Y	Y	Y
ENSG00000085662	Tier 1	AKR1B1	7	134127102	134144036	-1	aldo-keto reductase family 1, member B1 (aldose reductase) [Source:HGNC Symbol;Acc:381]	0	Y	Y	N
ENSG00000085871	Tier 1	MGST2	4	140586922	140661899	1	microsomal glutathione S-transferase 2 [Source:HGNC Symbol;Acc:7063]	0	N	N	Y
ENSG00000086205	Tier 1	FOLH1	11	49168187	49230222	-1	folate hydrolase (prostate-specific membrane antigen) 1 [Source:HGNC Symbol;Acc:3788]	2	Y	Y	N
ENSG00000086548	Tier 1	CEACAM6	19	42254885	42276113	1	carcinoembryonic antigen-related cell adhesion molecule 6 (non-specific cross reacting antigen) [Source:HGNC Symbol;Acc:1818]	0	N	Y	N
ENSG00000087076	Tier 1	HSD17B14	19	49316274	49339935	-1	hydroxysteroid (17-beta) dehydrogenase 14 [Source:HGNC Symbol;Acc:23238]	0	N	N	Y
ENSG00000087085	Tier 1	ACHE	7	100487615	100494594	-1	acetylcholinesterase (Yt blood group) [Source:HGNC Symbol;Acc:108]	5	Y	Y	N
ENSG00000087237	Tier 1	CETP	16	56995762	57017757	1	cholesteryl ester transfer protein, plasma [Source:HGNC Symbol;Acc:1869]	48	Y	Y	N
ENSG00000087245	Tier 1	MMP2	16	55423612	55540603	1	matrix metallopeptidase 2 (gelatinase A, 72kDa gelatinase, 72kDa type IV collagenase) [Source:HGNC Symbol;Acc:7166]	0	Y	Y	N
ENSG00000087494	Tier 1	PTHLH	12	28111017	28125638	-1	parathyroid hormone-like hormone [Source:HGNC Symbol;Acc:9607]	0	N	Y	N
ENSG00000087586	Tier 1	AURKA	20	54944445	54967393	-1	aurora kinase A [Source:HGNC Symbol;Acc:11393]	0	Y	N	N
ENSG00000088002	Tier 1	SULT2B1	19	49055332	49102682	1	sulfotransferase family, cytosolic, 2B, member 1 [Source:HGNC Symbol;Acc:11459]	4	N	N	Y
ENSG00000088386	Tier 1	SLC15A1	13	99336055	99404908	-1	solute carrier family 15 (oligopeptide transporter), member 1 [Source:HGNC Symbol;Acc:10920]	1	Y	N	Y
ENSG00000088832	Tier 1	FKBP1A	20	1349622	1373806	-1	FK506 binding protein 1A, 12kDa [Source:HGNC Symbol;Acc:3711]	0	Y	N	N
ENSG00000089250	Tier 1	NOS1	12	117645947	117889975	-1	nitric oxide synthase 1 (neuronal) [Source:HGNC Symbol;Acc:7872]	0	Y	N	Y
ENSG00000089597	Tier 1	GANAB	11	62392298	62414104	-1	glucosidase, alpha; neutral AB [Source:HGNC Symbol;Acc:4138]	0	Y	N	N
ENSG00000090020	Tier 1	SLC9A1	1	27425306	27493472	-1	solute carrier family 9, subfamily A (NHE1, cation proton antiporter 1), member 1 [Source:HGNC Symbol;Acc:11071]	0	Y	N	N
ENSG00000090339	Tier 1	ICAM1	19	10381511	10397291	1	intercellular adhesion molecule 1 [Source:HGNC Symbol;Acc:5344]	7	Y	Y	N
ENSG00000090376	Tier 1	IRAK3	12	66582659	66648402	1	interleukin-1 receptor-associated kinase 3 [Source:HGNC Symbol;Acc:17020]	0	Y	N	N
ENSG00000090402	Tier 1	SI	3	164696686	164796283	-1	sucrase-isomaltase (alpha-glucosidase) [Source:HGNC Symbol;Acc:10856]	0	Y	N	N
ENSG00000090534	Tier 1	THPO	3	184089723	184095932	-1	thrombopoietin [Source:HGNC Symbol;Acc:11795]	1	Y	Y	N
ENSG00000091128	Tier 1	LAMB4	7	107663993	107770801	-1	laminin, beta 4 [Source:HGNC Symbol;Acc:6491]	0	N	Y	N
ENSG00000091136	Tier 1	LAMB1	7	107564244	107643700	-1	laminin, beta 1 [Source:HGNC Symbol;Acc:6486]	4	N	Y	N
ENSG00000091181	Tier 1	IL5RA	3	3111233	3168297	-1	interleukin 5 receptor, alpha [Source:HGNC Symbol;Acc:6017]	0	N	Y	N
ENSG00000091262	Tier 1	ABCC6	16	16242785	16317379	-1	ATP-binding cassette, sub-family C (CFTR/MRP), member 6 [Source:HGNC Symbol;Acc:57]	0	Y	Y	Y
ENSG00000091831	Tier 1	ESR1	6	151977826	152450754	1	estrogen receptor 1 [Source:HGNC Symbol;Acc:3467]	14	Y	N	N
ENSG00000091879	Tier 1	ANGPT2	8	6357172	6420930	-1	angiopoietin 2 [Source:HGNC Symbol;Acc:485]	0	N	Y	N
ENSG00000091972	Tier 1	CD200	3	112051194	112081659	1	CD200 molecule [Source:HGNC Symbol;Acc:7203]	0	N	Y	N
ENSG00000092009	Tier 1	CMA1	14	24974559	24977471	-1	chymase 1, mast cell [Source:HGNC Symbol;Acc:2097]	0	Y	Y	N
ENSG00000092054	Tier 1	MYH7	14	23881947	23904927	-1	myosin, heavy chain 7, cardiac muscle, beta [Source:HGNC Symbol;Acc:7577]	1	N	Y	N
ENSG00000092068	Tier 1	SLC7A8	14	23594504	23652883	-1	solute carrier family 7 (amino acid transporter light chain, L system), member 8 [Source:HGNC Symbol;Acc:11066]	3	N	N	Y
ENSG00000092096	Tier 1	SLC22A17	14	23815515	23822121	-1	solute carrier family 22, member 17 [Source:HGNC Symbol;Acc:23095]	0	Y	N	Y
ENSG00000092445	Tier 1	TYRO3	15	41849873	41871536	1	TYRO3 protein tyrosine kinase [Source:HGNC Symbol;Acc:12446]	0	Y	N	N
ENSG00000092969	Tier 1	TGFB2	1	218519577	218617961	1	transforming growth factor, beta 2 [Source:HGNC Symbol;Acc:11768]	7	N	Y	N
ENSG00000093010	Tier 1	COMT	22	19929130	19957498	1	catechol-O-methyltransferase [Source:HGNC Symbol;Acc:2228]	2	Y	N	N
ENSG00000094631	Tier 1	HDAC6	X	48659784	48683392	1	histone deacetylase 6 [Source:HGNC Symbol;Acc:14064]	0	Y	N	N
ENSG00000094963	Tier 1	FMO2	1	171154347	171181822	1	flavin containing monooxygenase 2 (non-functional) [Source:HGNC Symbol;Acc:3770]	0	N	N	Y
ENSG00000095303	Tier 1	PTGS1	9	125132824	125157982	1	prostaglandin-endoperoxide synthase 1 (prostaglandin G/H synthase and cyclooxygenase) [Source:HGNC Symbol;Acc:9604]	0	Y	Y	N
ENSG00000095464	Tier 1	PDE6C	10	95372345	95425767	1	phosphodiesterase 6C, cGMP-specific, cone, alpha prime [Source:HGNC Symbol;Acc:8787]	0	Y	N	N
ENSG00000095596	Tier 1	CYP26A1	10	94833232	94837647	1	cytochrome P450, family 26, subfamily A, polypeptide 1 [Source:HGNC Symbol;Acc:2603]	0	Y	N	Y
ENSG00000096060	Tier 1	FKBP5	6	35541362	35696360	-1	FK506 binding protein 5 [Source:HGNC Symbol;Acc:3721]	1	Y	N	N
ENSG00000096063	Tier 1	SRPK1	6	35800743	35889119	-1	SRSF protein kinase 1 [Source:HGNC Symbol;Acc:11305]	1	Y	N	N
ENSG00000096384	Tier 1	HSP90AB1	6	44214824	44221620	1	heat shock protein 90kDa alpha (cytosolic), class B member 1 [Source:HGNC Symbol;Acc:5258]	0	Y	N	N
ENSG00000096717	Tier 1	SIRT1	10	69644427	69678147	1	sirtuin 1 [Source:HGNC Symbol;Acc:14929]	0	Y	N	N
ENSG00000096968	Tier 1	JAK2	9	4985033	5128183	1	Janus kinase 2 [Source:HGNC Symbol;Acc:6192]	5	Y	N	N
ENSG00000096996	Tier 1	IL12RB1	19	18169805	18209754	-1	interleukin 12 receptor, beta 1 [Source:HGNC Symbol;Acc:5971]	0	N	Y	N
ENSG00000097007	Tier 1	ABL1	9	133589333	133763062	1	c-abl oncogene 1, non-receptor tyrosine kinase [Source:HGNC Symbol;Acc:76]	0	Y	N	N
ENSG00000099250	Tier 1	NRP1	10	33466420	33625190	-1	neuropilin 1 [Source:HGNC Symbol;Acc:8004]	0	N	Y	N
ENSG00000099866	Tier 1	MADCAM1	19	489176	505347	1	mucosal vascular addressin cell adhesion molecule 1 [Source:HGNC Symbol;Acc:6765]	0	N	Y	N
ENSG00000099875	Tier 1	MKNK2	19	2037470	2051243	-1	MAP kinase interacting serine/threonine kinase 2 [Source:HGNC Symbol;Acc:7111]	0	Y	N	N
ENSG00000100030	Tier 1	MAPK1	22	22108789	22221970	-1	mitogen-activated protein kinase 1 [Source:HGNC Symbol;Acc:6871]	1	Y	N	N
ENSG00000100170	Tier 1	SLC5A1	22	32439019	32509016	1	solute carrier family 5 (sodium/glucose cotransporter), member 1 [Source:HGNC Symbol;Acc:11036]	0	Y	N	N
ENSG00000100191	Tier 1	SLC5A4	22	32614465	32651328	-1	solute carrier family 5 (glucose activated ion channel), member 4 [Source:HGNC Symbol;Acc:11039]	0	Y	N	N
ENSG00000100197	Tier 1	CYP2D6	22	42522501	42526908	-1	cytochrome P450, family 2, subfamily D, polypeptide 6 [Source:HGNC Symbol;Acc:2625]	5	Y	N	Y
ENSG00000100243	Tier 1	CYB5R3	22	43013846	43045574	-1	cytochrome b5 reductase 3 [Source:HGNC Symbol;Acc:2873]	0	N	N	Y
ENSG00000100299	Tier 1	ARSA	22	51061182	51066607	-1	arylsulfatase A [Source:HGNC Symbol;Acc:713]	2	N	Y	Y
ENSG00000100346	Tier 1	CACNA1I	22	39966758	40085742	1	calcium channel, voltage-dependent, T type, alpha 1I subunit [Source:HGNC Symbol;Acc:1396]	0	Y	N	N
ENSG00000100385	Tier 1	IL2RB	22	37521878	37571094	-1	interleukin 2 receptor, beta [Source:HGNC Symbol;Acc:6009]	1	N	Y	N
ENSG00000100429	Tier 1	HDAC10	22	50683612	50689834	-1	histone deacetylase 10 [Source:HGNC Symbol;Acc:18128]	0	Y	N	N
ENSG00000100433	Tier 1	KCNK10	14	88649113	88793251	-1	potassium channel, subfamily K, member 10 [Source:HGNC Symbol;Acc:6273]	0	Y	N	N
ENSG00000100577	Tier 1	GSTZ1	14	77787227	77797940	1	glutathione S-transferase zeta 1 [Source:HGNC Symbol;Acc:4643]	0	N	N	Y
ENSG00000100612	Tier 1	DHRS7	14	60610838	60636574	-1	dehydrogenase/reductase (SDR family) member 7 [Source:HGNC Symbol;Acc:21524]	0	N	N	Y
ENSG00000100644	Tier 1	HIF1A	14	62162231	62214976	1	hypoxia inducible factor 1, alpha subunit (basic helix-loop-helix transcription factor) [Source:HGNC Symbol;Acc:4910]	0	Y	N	N
ENSG00000100652	Tier 1	SLC10A1	14	70242134	70264006	-1	solute carrier family 10 (sodium/bile acid cotransporter), member 1 [Source:HGNC Symbol;Acc:10905]	0	Y	N	Y
ENSG00000100739	Tier 1	BDKRB1	14	96722161	96735304	1	bradykinin receptor B1 [Source:HGNC Symbol;Acc:1029]	0	Y	Y	N
ENSG00000100784	Tier 1	RPS6KA5	14	91336799	91526980	-1	ribosomal protein S6 kinase, 90kDa, polypeptide 5 [Source:HGNC Symbol;Acc:10434]	1	Y	N	N
ENSG00000100804	Tier 1	PSMB5	14	23485752	23504439	-1	proteasome (prosome, macropain) subunit, beta type, 5 [Source:HGNC Symbol;Acc:9542]	1	Y	Y	N
ENSG00000100823	Tier 1	APEX1	14	20923350	20925927	1	APEX nuclease (multifunctional DNA repair enzyme) 1 [Source:HGNC Symbol;Acc:587]	0	Y	N	N
ENSG00000100867	Tier 1	DHRS2	14	24099324	24114848	1	dehydrogenase/reductase (SDR family) member 2 [Source:HGNC Symbol;Acc:18349]	0	N	N	Y
ENSG00000100983	Tier 1	GSS	20	33516236	33543620	-1	glutathione synthetase [Source:HGNC Symbol;Acc:4624]	11	N	N	Y
ENSG00000100985	Tier 1	MMP9	20	44637547	44645200	1	matrix metallopeptidase 9 (gelatinase B, 92kDa gelatinase, 92kDa type IV collagenase) [Source:HGNC Symbol;Acc:7176]	0	Y	Y	N
ENSG00000100997	Tier 1	ABHD12	20	25275379	25371619	-1	abhydrolase domain containing 12 [Source:HGNC Symbol;Acc:15868]	1	Y	N	N
ENSG00000101017	Tier 1	CD40	20	44746911	44758502	1	CD40 molecule, TNF receptor superfamily member 5 [Source:HGNC Symbol;Acc:11919]	7	N	Y	N
ENSG00000101076	Tier 1	HNF4A	20	42984340	43061485	1	hepatocyte nuclear factor 4, alpha [Source:HGNC Symbol;Acc:5024]	7	Y	N	Y
ENSG00000101109	Tier 1	STK4	20	43595115	43708600	1	serine/threonine kinase 4 [Source:HGNC Symbol;Acc:11408]	0	Y	N	N
ENSG00000101162	Tier 1	TUBB1	20	57594309	57601709	1	tubulin, beta 1 class VI [Source:HGNC Symbol;Acc:16257]	2	Y	Y	N
ENSG00000101180	Tier 1	HRH3	20	60790026	60795323	-1	histamine receptor H3 [Source:HGNC Symbol;Acc:5184]	0	Y	Y	N
ENSG00000101187	Tier 1	SLCO4A1	20	61273797	61317137	1	solute carrier organic anion transporter family, member 4A1 [Source:HGNC Symbol;Acc:10953]	0	N	N	Y
ENSG00000101188	Tier 1	NTSR1	20	61340189	61394123	1	neurotensin receptor 1 (high affinity) [Source:HGNC Symbol;Acc:8039]	0	Y	Y	N
ENSG00000101204	Tier 1	CHRNA4	20	61975420	62009753	-1	cholinergic receptor, nicotinic, alpha 4 (neuronal) [Source:HGNC Symbol;Acc:1958]	0	Y	N	N
ENSG00000101213	Tier 1	PTK6	20	62159778	62168723	-1	protein tyrosine kinase 6 [Source:HGNC Symbol;Acc:9617]	0	Y	N	N
ENSG00000101266	Tier 1	CSNK2A1	20	459116	524465	-1	casein kinase 2, alpha 1 polypeptide [Source:HGNC Symbol;Acc:2457]	0	Y	N	N
ENSG00000101306	Tier 1	MYLK2	20	30407111	30422492	1	myosin light chain kinase 2 [Source:HGNC Symbol;Acc:16243]	0	Y	N	N
ENSG00000101336	Tier 1	HCK	20	30639991	30689659	1	hemopoietic cell kinase [Source:HGNC Symbol;Acc:4840]	0	Y	N	N
ENSG00000101349	Tier 1	PAK7	20	9518036	9819689	-1	p21 protein (Cdc42/Rac)-activated kinase 7 [Source:HGNC Symbol;Acc:15916]	0	Y	N	N
ENSG00000101680	Tier 1	LAMA1	18	6941743	7117813	-1	laminin, alpha 1 [Source:HGNC Symbol;Acc:6481]	2	N	Y	N
ENSG00000101782	Tier 1	RIOK3	18	21032787	21066567	1	RIO kinase 3 [Source:HGNC Symbol;Acc:11451]	0	Y	N	N
ENSG00000101846	Tier 1	STS	X	7137497	7272851	1	steroid sulfatase (microsomal), isozyme S [Source:HGNC Symbol;Acc:11425]	0	Y	Y	N
ENSG00000101868	Tier 1	POLA1	X	24712036	25015103	1	polymerase (DNA directed), alpha 1, catalytic subunit [Source:HGNC Symbol;Acc:9173]	0	Y	N	N
ENSG00000101966	Tier 1	XIAP	X	122993574	123047829	1	X-linked inhibitor of apoptosis [Source:HGNC Symbol;Acc:592]	0	Y	N	N
ENSG00000102001	Tier 1	CACNA1F	X	49061523	49089833	-1	calcium channel, voltage-dependent, L type, alpha 1F subunit [Source:HGNC Symbol;Acc:1393]	0	Y	N	N
ENSG00000102010	Tier 1	BMX	X	15482369	15574652	1	BMX non-receptor tyrosine kinase [Source:HGNC Symbol;Acc:1079]	0	Y	N	N
ENSG00000102096	Tier 1	PIM2	X	48770459	48776301	-1	pim-2 oncogene [Source:HGNC Symbol;Acc:8987]	0	Y	N	N
ENSG00000102225	Tier 1	CDK16	X	47077259	47089396	1	cyclin-dependent kinase 16 [Source:HGNC Symbol;Acc:8749]	0	Y	N	N
ENSG00000102245	Tier 1	CD40LG	X	135730352	135742549	1	CD40 ligand [Source:HGNC Symbol;Acc:11935]	0	N	Y	N
ENSG00000102312	Tier 1	PORCN	X	48367350	48379202	1	porcupine homolog (Drosophila) [Source:HGNC Symbol;Acc:17652]	0	Y	N	N
ENSG00000102393	Tier 1	GLA	X	100652791	100662913	-1	galactosidase, alpha [Source:HGNC Symbol;Acc:4296]	0	Y	Y	N
ENSG00000102468	Tier 1	HTR2A	13	47405685	47471169	-1	5-hydroxytryptamine (serotonin) receptor 2A, G protein-coupled [Source:HGNC Symbol;Acc:5293]	0	Y	Y	N
ENSG00000102524	Tier 1	TNFSF13B	13	108903588	108960832	1	tumor necrosis factor (ligand) superfamily, member 13b [Source:HGNC Symbol;Acc:11929]	0	N	Y	N
ENSG00000102539	Tier 1	MLNR	13	49794474	49796513	1	motilin receptor [Source:HGNC Symbol;Acc:4495]	0	Y	Y	N
ENSG00000102572	Tier 1	STK24	13	99102455	99230194	-1	serine/threonine kinase 24 [Source:HGNC Symbol;Acc:11403]	0	Y	N	N
ENSG00000102755	Tier 1	FLT1	13	28874489	29069265	-1	fms-related tyrosine kinase 1 [Source:HGNC Symbol;Acc:3763]	0	Y	Y	N
ENSG00000102796	Tier 1	DHRS12	13	52342129	52378293	-1	dehydrogenase/reductase (SDR family) member 12 [Source:HGNC Symbol;Acc:25832]	0	N	N	Y
ENSG00000102854	Tier 1	MSLN	16	810762	818865	1	mesothelin [Source:HGNC Symbol;Acc:7371]	0	N	Y	N
ENSG00000102882	Tier 1	MAPK3	16	30125426	30134827	-1	mitogen-activated protein kinase 3 [Source:HGNC Symbol;Acc:6877]	1	Y	N	N
ENSG00000102967	Tier 1	DHODH	16	72042487	72058954	1	dihydroorotate dehydrogenase (quinone) [Source:HGNC Symbol;Acc:2867]	6	Y	N	N
ENSG00000102996	Tier 1	MMP15	16	58059470	58080805	1	matrix metallopeptidase 15 (membrane-inserted) [Source:HGNC Symbol;Acc:7161]	2	Y	N	N
ENSG00000103222	Tier 1	ABCC1	16	16043434	16236931	1	ATP-binding cassette, sub-family C (CFTR/MRP), member 1 [Source:HGNC Symbol;Acc:51]	4	Y	Y	Y
ENSG00000103257	Tier 1	SLC7A5	16	87863629	87903094	-1	solute carrier family 7 (amino acid transporter light chain, L system), member 5 [Source:HGNC Symbol;Acc:11063]	1	N	N	Y
ENSG00000103546	Tier 1	SLC6A2	16	55689516	55740104	1	solute carrier family 6 (neurotransmitter transporter), member 2 [Source:HGNC Symbol;Acc:11048]	0	Y	N	N
ENSG00000103642	Tier 1	LACTB	15	63413999	63434260	1	lactamase, beta [Source:HGNC Symbol;Acc:16468]	2	Y	N	N
ENSG00000103653	Tier 1	CSK	15	75074398	75095539	1	c-src tyrosine kinase [Source:HGNC Symbol;Acc:2444]	9	Y	N	N
ENSG00000103855	Tier 1	CD276	15	73976307	74006859	1	CD276 molecule [Source:HGNC Symbol;Acc:19137]	1	N	Y	N
ENSG00000104205	Tier 1	SGK3	8	67624653	67774257	1	serum/glucocorticoid regulated kinase family, member 3 [Source:HGNC Symbol;Acc:10812]	0	Y	N	N
ENSG00000104267	Tier 1	CA2	8	86376081	86393722	1	carbonic anhydrase II [Source:HGNC Symbol;Acc:1373]	1	Y	N	N
ENSG00000104312	Tier 1	RIPK2	8	90769975	90803291	1	receptor-interacting serine-threonine kinase 2 [Source:HGNC Symbol;Acc:10020]	3	Y	N	N
ENSG00000104321	Tier 1	TRPA1	8	72932152	72987852	-1	transient receptor potential cation channel, subfamily A, member 1 [Source:HGNC Symbol;Acc:497]	0	Y	N	N
ENSG00000104365	Tier 1	IKBKB	8	42128820	42189973	1	inhibitor of kappa light polypeptide gene enhancer in B-cells, kinase beta [Source:HGNC Symbol;Acc:5960]	2	Y	N	N
ENSG00000104368	Tier 1	PLAT	8	42032236	42065242	-1	plasminogen activator, tissue [Source:HGNC Symbol;Acc:9051]	2	Y	Y	N
ENSG00000104375	Tier 1	STK3	8	99413631	99955055	-1	serine/threonine kinase 3 [Source:HGNC Symbol;Acc:11406]	0	Y	N	N
ENSG00000104549	Tier 1	SQLE	8	126010739	126034525	1	squalene epoxidase [Source:HGNC Symbol;Acc:11279]	0	Y	N	N
ENSG00000104687	Tier 1	GSR	8	30535583	30585443	-1	glutathione reductase [Source:HGNC Symbol;Acc:4623]	0	Y	N	Y
ENSG00000104689	Tier 1	TNFRSF10A	8	23047965	23082639	-1	tumor necrosis factor receptor superfamily, member 10a [Source:HGNC Symbol;Acc:11904]	1	N	Y	N
ENSG00000104774	Tier 1	MAN2B1	19	12757325	12777556	-1	mannosidase, alpha, class 2B, member 1 [Source:HGNC Symbol;Acc:6826]	1	Y	Y	N
ENSG00000104783	Tier 1	KCNN4	19	44270685	44285409	-1	potassium intermediate/small conductance calcium-activated channel, subfamily N, member 4 [Source:HGNC Symbol;Acc:6293]	2	Y	N	N
ENSG00000104814	Tier 1	MAP4K1	19	39078281	39109522	-1	mitogen-activated protein kinase kinase kinase kinase 1 [Source:HGNC Symbol;Acc:6863]	0	Y	N	N
ENSG00000104833	Tier 1	TUBB4A	19	6494330	6502859	-1	tubulin, beta 4A class IVa [Source:HGNC Symbol;Acc:20774]	0	Y	Y	N
ENSG00000104894	Tier 1	CD37	19	49838428	49846592	1	CD37 molecule [Source:HGNC Symbol;Acc:1666]	1	N	Y	N
ENSG00000104921	Tier 1	FCER2	19	7753644	7767032	-1	Fc fragment of IgE, low affinity II, receptor for (CD23) [Source:HGNC Symbol;Acc:3612]	0	Y	Y	N
ENSG00000104936	Tier 1	DMPK	19	46272975	46285810	-1	dystrophia myotonica-protein kinase [Source:HGNC Symbol;Acc:2933]	0	Y	N	N
ENSG00000105146	Tier 1	AURKC	19	57742377	57746916	1	aurora kinase C [Source:HGNC Symbol;Acc:11391]	0	Y	N	N
ENSG00000105173	Tier 1	CCNE1	19	30302805	30315215	1	cyclin E1 [Source:HGNC Symbol;Acc:1589]	2	Y	N	N
ENSG00000105204	Tier 1	DYRK1B	19	40315990	40324841	-1	dual-specificity tyrosine-(Y)-phosphorylation regulated kinase 1B [Source:HGNC Symbol;Acc:3092]	0	Y	N	N
ENSG00000105221	Tier 1	AKT2	19	40736224	40791443	-1	v-akt murine thymoma viral oncogene homolog 2 [Source:HGNC Symbol;Acc:392]	0	Y	N	N
ENSG00000105287	Tier 1	PRKD2	19	47177532	47220384	-1	protein kinase D2 [Source:HGNC Symbol;Acc:17293]	2	Y	N	N
ENSG00000105329	Tier 1	TGFB1	19	41807492	41859816	-1	transforming growth factor, beta 1 [Source:HGNC Symbol;Acc:11766]	1	Y	Y	N
ENSG00000105383	Tier 1	CD33	19	51728320	51747115	1	CD33 molecule [Source:HGNC Symbol;Acc:1659]	1	N	Y	N
ENSG00000105388	Tier 1	CEACAM5	19	42212504	42233718	1	carcinoembryonic antigen-related cell adhesion molecule 5 [Source:HGNC Symbol;Acc:1817]	0	N	Y	N
ENSG00000105397	Tier 1	TYK2	19	10461209	10491352	-1	tyrosine kinase 2 [Source:HGNC Symbol;Acc:12440]	7	Y	N	N
ENSG00000105398	Tier 1	SULT2A1	19	48373723	48389654	-1	sulfotransferase family, cytosolic, 2A, dehydroepiandrosterone (DHEA)-preferring, member 1 [Source:HGNC Symbol;Acc:11458]	10	N	N	Y
ENSG00000105409	Tier 1	ATP1A3	19	42470734	42501649	-1	ATPase, Na+/K+ transporting, alpha 3 polypeptide [Source:HGNC Symbol;Acc:801]	0	Y	N	N
ENSG00000105464	Tier 1	GRIN2D	19	48898132	48948188	1	glutamate receptor, ionotropic, N-methyl D-aspartate 2D [Source:HGNC Symbol;Acc:4588]	0	Y	N	N
ENSG00000105613	Tier 1	MAST1	19	12944765	12985765	1	microtubule associated serine/threonine kinase 1 [Source:HGNC Symbol;Acc:19034]	1	Y	N	N
ENSG00000105639	Tier 1	JAK3	19	17935589	17958880	-1	Janus kinase 3 [Source:HGNC Symbol;Acc:6193]	0	Y	N	N
ENSG00000105650	Tier 1	PDE4C	19	18318771	18366229	-1	phosphodiesterase 4C, cAMP-specific [Source:HGNC Symbol;Acc:8782]	1	Y	N	N
ENSG00000105675	Tier 1	ATP4A	19	36040945	36054560	-1	ATPase, H+/K+ exchanging, alpha polypeptide [Source:HGNC Symbol;Acc:819]	0	Y	N	N
ENSG00000105695	Tier 1	MAG	19	35783028	35804707	1	myelin associated glycoprotein [Source:HGNC Symbol;Acc:6783]	0	N	Y	N
ENSG00000105697	Tier 1	HAMP	19	35771619	35776046	1	hepcidin antimicrobial peptide [Source:HGNC Symbol;Acc:15598]	0	N	Y	N
ENSG00000105723	Tier 1	GSK3A	19	42734338	42746777	-1	glycogen synthase kinase 3 alpha [Source:HGNC Symbol;Acc:4616]	0	Y	N	N
ENSG00000105737	Tier 1	GRIK5	19	42502473	42573650	-1	glutamate receptor, ionotropic, kainate 5 [Source:HGNC Symbol;Acc:4583]	0	Y	N	N
ENSG00000105810	Tier 1	CDK6	7	92234235	92465908	-1	cyclin-dependent kinase 6 [Source:HGNC Symbol;Acc:1777]	9	Y	N	N
ENSG00000105851	Tier 1	PIK3CG	7	106505723	106547590	1	phosphatidylinositol-4,5-bisphosphate 3-kinase, catalytic subunit gamma [Source:HGNC Symbol;Acc:8978]	0	Y	N	N
ENSG00000105852	Tier 1	PON3	7	94989256	95025680	-1	paraoxonase 3 [Source:HGNC Symbol;Acc:9206]	0	N	Y	Y
ENSG00000105854	Tier 1	PON2	7	95034175	95064510	-1	paraoxonase 2 [Source:HGNC Symbol;Acc:9205]	0	N	Y	Y
ENSG00000105976	Tier 1	MET	7	116312444	116438440	1	met proto-oncogene [Source:HGNC Symbol;Acc:7029]	1	Y	Y	N
ENSG00000106123	Tier 1	EPHB6	7	142552792	142568847	1	EPH receptor B6 [Source:HGNC Symbol;Acc:3396]	0	Y	Y	N
ENSG00000106128	Tier 1	GHRHR	7	30978284	31032869	1	growth hormone releasing hormone receptor [Source:HGNC Symbol;Acc:4266]	0	Y	Y	N
ENSG00000106211	Tier 1	HSPB1	7	75931861	75933612	1	heat shock 27kDa protein 1 [Source:HGNC Symbol;Acc:5246]	0	Y	N	N
ENSG00000106258	Tier 1	CYP3A5	7	99245817	99277621	-1	cytochrome P450, family 3, subfamily A, polypeptide 5 [Source:HGNC Symbol;Acc:2638]	5	Y	N	Y
ENSG00000106348	Tier 1	IMPDH1	7	128032331	128050306	-1	IMP (inosine 5'-monophosphate) dehydrogenase 1 [Source:HGNC Symbol;Acc:6052]	0	Y	N	N
ENSG00000106546	Tier 1	AHR	7	17338246	17385776	1	aryl hydrocarbon receptor [Source:HGNC Symbol;Acc:348]	1	Y	N	Y
ENSG00000106688	Tier 1	SLC1A1	9	4490444	4587469	1	solute carrier family 1 (neuronal/epithelial high affinity glutamate transporter, system Xag), member 1 [Source:HGNC Symbol;Acc:10939]	0	Y	N	N
ENSG00000106799	Tier 1	TGFBR1	9	101866320	101916474	1	transforming growth factor, beta receptor 1 [Source:HGNC Symbol;Acc:11772]	1	Y	Y	N
ENSG00000106804	Tier 1	C5	9	123714616	123812554	-1	complement component 5 [Source:HGNC Symbol;Acc:1331]	8	N	Y	N
ENSG00000106991	Tier 1	ENG	9	130577291	130617035	-1	endoglin [Source:HGNC Symbol;Acc:3349]	0	N	Y	N
ENSG00000107140	Tier 1	TESK1	9	35605367	35610038	1	testis-specific kinase 1 [Source:HGNC Symbol;Acc:11731]	0	Y	N	N
ENSG00000107159	Tier 1	CA9	9	35673853	35681156	1	carbonic anhydrase IX [Source:HGNC Symbol;Acc:1383]	0	Y	Y	N
ENSG00000107165	Tier 1	TYRP1	9	12685439	12710290	1	tyrosinase-related protein 1 [Source:HGNC Symbol;Acc:12450]	2	Y	Y	N
ENSG00000107643	Tier 1	MAPK8	10	49514698	49647403	1	mitogen-activated protein kinase 8 [Source:HGNC Symbol;Acc:6881]	0	Y	N	N
ENSG00000107854	Tier 1	TNKS2	10	93558069	93625033	1	tankyrase, TRF1-interacting ankyrin-related ADP-ribose polymerase 2 [Source:HGNC Symbol;Acc:15677]	0	Y	N	N
ENSG00000107984	Tier 1	DKK1	10	54074056	54077802	1	dickkopf WNT signaling pathway inhibitor 1 [Source:HGNC Symbol;Acc:2891]	0	Y	Y	N
ENSG00000108242	Tier 1	CYP2C18	10	96443251	96495947	1	cytochrome P450, family 2, subfamily C, polypeptide 18 [Source:HGNC Symbol;Acc:2620]	10	Y	N	Y
ENSG00000108405	Tier 1	P2RX1	17	3799886	3819794	-1	purinergic receptor P2X, ligand-gated ion channel, 1 [Source:HGNC Symbol;Acc:8533]	0	Y	N	N
ENSG00000108443	Tier 1	RPS6KB1	17	57970447	58027925	1	ribosomal protein S6 kinase, 70kDa, polypeptide 1 [Source:HGNC Symbol;Acc:10436]	2	Y	N	N
ENSG00000108556	Tier 1	CHRNE	17	4801069	4806369	-1	cholinergic receptor, nicotinic, epsilon (muscle) [Source:HGNC Symbol;Acc:1966]	2	Y	Y	N
ENSG00000108576	Tier 1	SLC6A4	17	28521337	28563020	-1	solute carrier family 6 (neurotransmitter transporter), member 4 [Source:HGNC Symbol;Acc:11050]	1	Y	N	N
ENSG00000108602	Tier 1	ALDH3A1	17	19641297	19652256	-1	aldehyde dehydrogenase 3 family, member A1 [Source:HGNC Symbol;Acc:405]	0	Y	N	Y
ENSG00000108691	Tier 1	CCL2	17	32582304	32584222	1	chemokine (C-C motif) ligand 2 [Source:HGNC Symbol;Acc:10618]	3	N	Y	N
ENSG00000108786	Tier 1	HSD17B1	17	40701232	40707231	1	hydroxysteroid (17-beta) dehydrogenase 1 [Source:HGNC Symbol;Acc:5210]	1	Y	N	N
ENSG00000108840	Tier 1	HDAC5	17	42154114	42201070	-1	histone deacetylase 5 [Source:HGNC Symbol;Acc:14068]	3	Y	N	N
ENSG00000108846	Tier 1	ABCC3	17	48712138	48769613	1	ATP-binding cassette, sub-family C (CFTR/MRP), member 3 [Source:HGNC Symbol;Acc:54]	1	Y	Y	Y
ENSG00000108984	Tier 1	MAP2K6	17	67410839	67539472	1	mitogen-activated protein kinase kinase 6 [Source:HGNC Symbol;Acc:6846]	0	Y	N	N
ENSG00000109016	Tier 1	DHRS7B	17	21026677	21096578	1	dehydrogenase/reductase (SDR family) member 7B [Source:HGNC Symbol;Acc:24547]	0	N	N	Y
ENSG00000109099	Tier 1	PMP22	17	15133095	15168643	-1	peripheral myelin protein 22 [Source:HGNC Symbol;Acc:9118]	0	Y	N	N
ENSG00000109158	Tier 1	GABRA4	4	46920917	46996424	-1	gamma-aminobutyric acid (GABA) A receptor, alpha 4 [Source:HGNC Symbol;Acc:4078]	0	Y	Y	N
ENSG00000109163	Tier 1	GNRHR	4	68605046	68620078	-1	gonadotropin-releasing hormone receptor [Source:HGNC Symbol;Acc:4421]	0	Y	Y	N
ENSG00000109181	Tier 1	UGT2B10	4	69681711	69696914	1	UDP glucuronosyltransferase 2 family, polypeptide B10 [Source:HGNC Symbol;Acc:12544]	5	N	Y	Y
ENSG00000109193	Tier 1	SULT1E1	4	70676498	70725870	-1	sulfotransferase family 1E, estrogen-preferring, member 1 [Source:HGNC Symbol;Acc:11377]	0	N	N	Y
ENSG00000109320	Tier 1	NFKB1	4	103422486	103538459	1	nuclear factor of kappa light polypeptide gene enhancer in B-cells 1 [Source:HGNC Symbol;Acc:7794]	2	Y	N	N
ENSG00000109339	Tier 1	MAPK10	4	86936276	87515284	-1	mitogen-activated protein kinase 10 [Source:HGNC Symbol;Acc:6872]	0	Y	N	N
ENSG00000109471	Tier 1	IL2	4	123372625	123377880	-1	interleukin 2 [Source:HGNC Symbol;Acc:6001]	9	N	Y	N
ENSG00000109610	Tier 1	SOD3	4	24791534	24802464	1	superoxide dismutase 3, extracellular [Source:HGNC Symbol;Acc:11181]	0	N	Y	Y
ENSG00000110063	Tier 1	DCPS	11	126173647	126215644	1	decapping enzyme, scavenger [Source:HGNC Symbol;Acc:29812]	0	Y	N	N
ENSG00000110092	Tier 1	CCND1	11	69455855	69469242	1	cyclin D1 [Source:HGNC Symbol;Acc:1582]	2	Y	N	N
ENSG00000110148	Tier 1	CCKBR	11	6280966	6293357	1	cholecystokinin B receptor [Source:HGNC Symbol;Acc:1571]	0	Y	Y	N
ENSG00000110195	Tier 1	FOLR1	11	71900602	71907345	1	folate receptor 1 (adult) [Source:HGNC Symbol;Acc:3791]	0	N	Y	N
ENSG00000110330	Tier 1	BIRC2	11	102217942	102249401	1	baculoviral IAP repeat containing 2 [Source:HGNC Symbol;Acc:590]	0	Y	N	N
ENSG00000110422	Tier 1	HIPK3	11	33278218	33378569	1	homeodomain interacting protein kinase 3 [Source:HGNC Symbol;Acc:4915]	0	Y	N	N
ENSG00000110448	Tier 1	CD5	11	60869867	60895324	1	CD5 molecule [Source:HGNC Symbol;Acc:1685]	0	N	Y	N
ENSG00000110628	Tier 1	SLC22A18	11	2920951	2946476	1	solute carrier family 22, member 18 [Source:HGNC Symbol;Acc:10964]	0	N	N	Y
ENSG00000110680	Tier 1	CALCA	11	14988214	14993900	-1	calcitonin-related polypeptide alpha [Source:HGNC Symbol;Acc:1437]	0	Y	Y	N
ENSG00000110799	Tier 1	VWF	12	6058040	6233936	-1	von Willebrand factor [Source:HGNC Symbol;Acc:12726]	1	N	Y	N
ENSG00000110931	Tier 1	CAMKK2	12	121675497	121736111	-1	calcium/calmodulin-dependent protein kinase kinase 2, beta [Source:HGNC Symbol;Acc:1470]	0	Y	N	N
ENSG00000110944	Tier 1	IL23A	12	56732663	56734193	1	interleukin 23, alpha subunit p19 [Source:HGNC Symbol;Acc:15488]	3	N	Y	N
ENSG00000111012	Tier 1	CYP27B1	12	58156117	58162769	-1	cytochrome P450, family 27, subfamily B, polypeptide 1 [Source:HGNC Symbol;Acc:2606]	2	Y	N	Y
ENSG00000111057	Tier 1	KRT18	12	53342655	53346685	1	keratin 18 [Source:HGNC Symbol;Acc:6430]	0	N	Y	N
ENSG00000111142	Tier 1	METAP2	12	95867296	95909615	1	methionyl aminopeptidase 2 [Source:HGNC Symbol;Acc:16672]	0	Y	N	N
ENSG00000111144	Tier 1	LTA4H	12	96394606	96437298	-1	leukotriene A4 hydrolase [Source:HGNC Symbol;Acc:6710]	0	Y	N	N
ENSG00000111275	Tier 1	ALDH2	12	112204691	112247782	1	aldehyde dehydrogenase 2 family (mitochondrial) [Source:HGNC Symbol;Acc:404]	74	Y	N	Y
ENSG00000111319	Tier 1	SCNN1A	12	6456009	6486896	-1	sodium channel, non-voltage-gated 1 alpha subunit [Source:HGNC Symbol;Acc:10599]	0	Y	Y	N
ENSG00000111321	Tier 1	LTBR	12	6484211	6500733	1	lymphotoxin beta receptor (TNFR superfamily, member 3) [Source:HGNC Symbol;Acc:6718]	1	N	Y	N
ENSG00000111424	Tier 1	VDR	12	48235320	48336831	-1	vitamin D (1,25- dihydroxyvitamin D3) receptor [Source:HGNC Symbol;Acc:12679]	0	Y	N	N
ENSG00000111537	Tier 1	IFNG	12	68548548	68553527	-1	interferon, gamma [Source:HGNC Symbol;Acc:5438]	0	N	Y	N
ENSG00000111700	Tier 1	SLCO1B3	12	20963636	21243040	1	solute carrier organic anion transporter family, member 1B3 [Source:HGNC Symbol;Acc:10961]	6	N	N	Y
ENSG00000111816	Tier 1	FRK	6	116252312	116381921	-1	fyn-related kinase [Source:HGNC Symbol;Acc:3955]	4	Y	N	N
ENSG00000111837	Tier 1	MAK	6	10762956	10838764	-1	male germ cell-associated kinase [Source:HGNC Symbol;Acc:6816]	0	Y	N	N
ENSG00000112033	Tier 1	PPARD	6	35310335	35395968	1	peroxisome proliferator-activated receptor delta [Source:HGNC Symbol;Acc:9235]	3	Y	N	Y
ENSG00000112038	Tier 1	OPRM1	6	154331631	154568001	1	opioid receptor, mu 1 [Source:HGNC Symbol;Acc:8156]	1	Y	N	N
ENSG00000112062	Tier 1	MAPK14	6	35995488	36079013	1	mitogen-activated protein kinase 14 [Source:HGNC Symbol;Acc:6876]	0	Y	N	N
ENSG00000112096	Tier 1	SOD2	6	160090089	160183561	-1	superoxide dismutase 2, mitochondrial [Source:HGNC Symbol;Acc:11180]	0	N	N	Y
ENSG00000112115	Tier 1	IL17A	6	52051185	52055436	1	interleukin 17A [Source:HGNC Symbol;Acc:5981]	0	N	Y	N
ENSG00000112116	Tier 1	IL17F	6	52101479	52109335	-1	interleukin 17F [Source:HGNC Symbol;Acc:16404]	1	N	Y	N
ENSG00000112144	Tier 1	ICK	6	52866077	52926600	-1	intestinal cell (MAK-like) kinase [Source:HGNC Symbol;Acc:21219]	0	Y	N	N
ENSG00000112164	Tier 1	GLP1R	6	39016574	39055519	1	glucagon-like peptide 1 receptor [Source:HGNC Symbol;Acc:4324]	0	Y	Y	N
ENSG00000112294	Tier 1	ALDH5A1	6	24495080	24537435	1	aldehyde dehydrogenase 5 family, member A1 [Source:HGNC Symbol;Acc:408]	2	Y	N	Y
ENSG00000112312	Tier 1	GMNN	6	24775159	24786327	1	geminin, DNA replication inhibitor [Source:HGNC Symbol;Acc:17493]	0	Y	N	N
ENSG00000112499	Tier 1	SLC22A2	6	160592093	160698670	-1	solute carrier family 22 (organic cation transporter), member 2 [Source:HGNC Symbol;Acc:10966]	6	Y	N	Y
ENSG00000112541	Tier 1	PDE10A	6	165740776	166400091	-1	phosphodiesterase 10A [Source:HGNC Symbol;Acc:8772]	4	Y	N	N
ENSG00000112576	Tier 1	CCND3	6	41902671	42018095	-1	cyclin D3 [Source:HGNC Symbol;Acc:1585]	8	Y	N	N
ENSG00000112715	Tier 1	VEGFA	6	43737921	43754224	1	vascular endothelial growth factor A [Source:HGNC Symbol;Acc:12680]	0	N	Y	N
ENSG00000112739	Tier 1	PRPF4B	6	4021501	4065217	1	pre-mRNA processing factor 4B [Source:HGNC Symbol;Acc:17346]	0	Y	N	N
ENSG00000112742	Tier 1	TTK	6	80713604	80752244	1	TTK protein kinase [Source:HGNC Symbol;Acc:12401]	0	Y	N	N
ENSG00000112759	Tier 1	SLC29A1	6	44187242	44201888	1	solute carrier family 29 (equilibrative nucleoside transporter), member 1 [Source:HGNC Symbol;Acc:11003]	0	Y	N	Y
ENSG00000112769	Tier 1	LAMA4	6	112429963	112576141	-1	laminin, alpha 4 [Source:HGNC Symbol;Acc:6484]	0	N	Y	N
ENSG00000112964	Tier 1	GHR	5	42423879	42721979	1	growth hormone receptor [Source:HGNC Symbol;Acc:4263]	0	N	Y	N
ENSG00000113070	Tier 1	HBEGF	5	139712428	139726216	-1	heparin-binding EGF-like growth factor [Source:HGNC Symbol;Acc:3059]	0	N	Y	N
ENSG00000113161	Tier 1	HMGCR	5	74632154	74657929	1	3-hydroxy-3-methylglutaryl-CoA reductase [Source:HGNC Symbol;Acc:5006]	13	Y	N	N
ENSG00000113231	Tier 1	PDE8B	5	76506274	76725632	1	phosphodiesterase 8B [Source:HGNC Symbol;Acc:8794]	6	Y	N	N
ENSG00000113240	Tier 1	CLK4	5	178029665	178057616	-1	CDC-like kinase 4 [Source:HGNC Symbol;Acc:13659]	0	Y	N	N
ENSG00000113263	Tier 1	ITK	5	156569944	156682201	1	IL2-inducible T-cell kinase [Source:HGNC Symbol;Acc:6171]	0	Y	N	N
ENSG00000113302	Tier 1	IL12B	5	158741791	158757895	-1	interleukin 12B (natural killer cell stimulatory factor 2, cytotoxic lymphocyte maturation factor 2, p40) [Source:HGNC Symbol;Acc:5970]	5	N	Y	N
ENSG00000113327	Tier 1	GABRG2	5	161494546	161582542	1	gamma-aminobutyric acid (GABA) A receptor, gamma 2 [Source:HGNC Symbol;Acc:4087]	0	Y	Y	N
ENSG00000113448	Tier 1	PDE4D	5	58264865	59817947	-1	phosphodiesterase 4D, cAMP-specific [Source:HGNC Symbol;Acc:8783]	7	Y	N	N
ENSG00000113494	Tier 1	PRLR	5	35048861	35230794	-1	prolactin receptor [Source:HGNC Symbol;Acc:9446]	0	N	Y	N
ENSG00000113520	Tier 1	IL4	5	132009678	132018368	1	interleukin 4 [Source:HGNC Symbol;Acc:6014]	1	N	Y	N
ENSG00000113525	Tier 1	IL5	5	131877136	131892530	-1	interleukin 5 (colony-stimulating factor, eosinophil) [Source:HGNC Symbol;Acc:6016]	1	N	Y	N
ENSG00000113578	Tier 1	FGF1	5	141971743	142077617	-1	fibroblast growth factor 1 (acidic) [Source:HGNC Symbol;Acc:3665]	0	Y	Y	N
ENSG00000113580	Tier 1	NR3C1	5	142657496	142815077	-1	nuclear receptor subfamily 3, group C, member 1 (glucocorticoid receptor) [Source:HGNC Symbol;Acc:7978]	0	Y	N	N
ENSG00000113712	Tier 1	CSNK1A1	5	148871760	148931007	-1	casein kinase 1, alpha 1 [Source:HGNC Symbol;Acc:2451]	1	Y	N	N
ENSG00000113721	Tier 1	PDGFRB	5	149493400	149535435	-1	platelet-derived growth factor receptor, beta polypeptide [Source:HGNC Symbol;Acc:8804]	0	Y	Y	N
ENSG00000113749	Tier 1	HRH2	5	175085033	175113245	1	histamine receptor H2 [Source:HGNC Symbol;Acc:5183]	0	Y	N	N
ENSG00000114013	Tier 1	CD86	3	121774213	121839983	1	CD86 molecule [Source:HGNC Symbol;Acc:1705]	1	N	Y	N
ENSG00000114124	Tier 1	GRK7	3	141496990	141537332	1	G protein-coupled receptor kinase 7 [Source:HGNC Symbol;Acc:17031]	1	Y	N	N
ENSG00000114200	Tier 1	BCHE	3	165490692	165555260	-1	butyrylcholinesterase [Source:HGNC Symbol;Acc:983]	3	Y	Y	N
ENSG00000114770	Tier 1	ABCC5	3	183637722	183735803	-1	ATP-binding cassette, sub-family C (CFTR/MRP), member 5 [Source:HGNC Symbol;Acc:56]	1	Y	N	Y
ENSG00000114859	Tier 1	CLCN2	3	184063973	184079439	-1	chloride channel, voltage-sensitive 2 [Source:HGNC Symbol;Acc:2020]	1	Y	N	N
ENSG00000115008	Tier 1	IL1A	2	113531492	113542167	-1	interleukin 1, alpha [Source:HGNC Symbol;Acc:5991]	0	N	Y	N
ENSG00000115085	Tier 1	ZAP70	2	98330023	98356325	1	zeta-chain (TCR) associated protein kinase 70kDa [Source:HGNC Symbol;Acc:12858]	0	Y	N	N
ENSG00000115159	Tier 1	GPD2	2	157291802	157470247	1	glycerol-3-phosphate dehydrogenase 2 (mitochondrial) [Source:HGNC Symbol;Acc:4456]	0	Y	N	N
ENSG00000115170	Tier 1	ACVR1	2	158592958	158732374	-1	activin A receptor, type I [Source:HGNC Symbol;Acc:171]	0	Y	Y	N
ENSG00000115221	Tier 1	ITGB6	2	160956177	161128399	-1	integrin, beta 6 [Source:HGNC Symbol;Acc:6161]	2	Y	Y	N
ENSG00000115232	Tier 1	ITGA4	2	182321929	182400914	1	integrin, alpha 4 (antigen CD49D, alpha 4 subunit of VLA-4 receptor) [Source:HGNC Symbol;Acc:6140]	3	Y	Y	N
ENSG00000115310	Tier 1	RTN4	2	55199325	55339757	-1	reticulon 4 [Source:HGNC Symbol;Acc:14085]	0	N	Y	N
ENSG00000115353	Tier 1	TACR1	2	75273590	75426826	-1	tachykinin receptor 1 [Source:HGNC Symbol;Acc:11526]	1	Y	Y	N
ENSG00000115414	Tier 1	FN1	2	216225163	216300895	-1	fibronectin 1 [Source:HGNC Symbol;Acc:3778]	1	N	Y	N
ENSG00000115486	Tier 1	GGCX	2	85771846	85788670	-1	gamma-glutamyl carboxylase [Source:HGNC Symbol;Acc:4247]	1	Y	N	N
ENSG00000115526	Tier 1	CHST10	2	101008327	101034118	-1	carbohydrate sulfotransferase 10 [Source:HGNC Symbol;Acc:19650]	0	N	N	Y
ENSG00000115590	Tier 1	IL1R2	2	102608306	102645006	1	interleukin 1 receptor, type II [Source:HGNC Symbol;Acc:5994]	1	N	Y	N
ENSG00000115594	Tier 1	IL1R1	2	102681004	102796334	1	interleukin 1 receptor, type I [Source:HGNC Symbol;Acc:5993]	3	N	Y	N
ENSG00000115657	Tier 1	ABCB6	2	220074490	220083712	-1	ATP-binding cassette, sub-family B (MDR/TAP), member 6 [Source:HGNC Symbol;Acc:47]	0	N	N	Y
ENSG00000115661	Tier 1	STK16	2	220110177	220115059	1	serine/threonine kinase 16 [Source:HGNC Symbol;Acc:11394]	0	Y	N	N
ENSG00000115694	Tier 1	STK25	2	242432089	242449145	-1	serine/threonine kinase 25 [Source:HGNC Symbol;Acc:11404]	3	Y	N	N
ENSG00000115705	Tier 1	TPO	2	1377995	1547483	1	thyroid peroxidase [Source:HGNC Symbol;Acc:12015]	3	Y	N	N
ENSG00000115758	Tier 1	ODC1	2	10580094	10588630	-1	ornithine decarboxylase 1 [Source:HGNC Symbol;Acc:8109]	0	Y	N	N
ENSG00000115825	Tier 1	PRKD3	2	37477645	37551951	-1	protein kinase D3 [Source:HGNC Symbol;Acc:9408]	0	Y	N	N
ENSG00000115884	Tier 1	SDC1	2	20400558	20425194	-1	syndecan 1 [Source:HGNC Symbol;Acc:10658]	0	N	Y	N
ENSG00000115977	Tier 1	AAK1	2	69688532	69901481	-1	AP2 associated kinase 1 [Source:HGNC Symbol;Acc:19679]	0	Y	N	N
ENSG00000116032	Tier 1	GRIN3B	19	1000418	1009731	1	glutamate receptor, ionotropic, N-methyl-D-aspartate 3B [Source:HGNC Symbol;Acc:16768]	1	Y	N	N
ENSG00000116106	Tier 1	EPHA4	2	222282747	222438922	-1	EPH receptor A4 [Source:HGNC Symbol;Acc:3388]	0	Y	N	N
ENSG00000116141	Tier 1	MARK1	1	220701568	220837803	1	MAP/microtubule affinity-regulating kinase 1 [Source:HGNC Symbol;Acc:6896]	0	Y	N	N
ENSG00000116157	Tier 1	GPX7	1	53068044	53074723	1	glutathione peroxidase 7 [Source:HGNC Symbol;Acc:4559]	0	N	N	Y
ENSG00000116329	Tier 1	OPRD1	1	29138654	29190208	1	opioid receptor, delta 1 [Source:HGNC Symbol;Acc:8153]	0	Y	N	N
ENSG00000116478	Tier 1	HDAC1	1	32757687	32799236	1	histone deacetylase 1 [Source:HGNC Symbol;Acc:4852]	0	Y	N	N
ENSG00000116711	Tier 1	PLA2G4A	1	186798085	186958113	1	phospholipase A2, group IVA (cytosolic, calcium-dependent) [Source:HGNC Symbol;Acc:9035]	0	Y	N	N
ENSG00000116783	Tier 1	TNNI3K	1	74663947	75010112	1	TNNI3 interacting kinase [Source:HGNC Symbol;Acc:19661]	5	Y	N	N
ENSG00000116824	Tier 1	CD2	1	117297007	117311850	1	CD2 molecule [Source:HGNC Symbol;Acc:1639]	0	N	Y	N
ENSG00000117013	Tier 1	KCNQ4	1	41249684	41306124	1	potassium voltage-gated channel, KQT-like subfamily, member 4 [Source:HGNC Symbol;Acc:6298]	0	Y	Y	N
ENSG00000117020	Tier 1	AKT3	1	243651535	244014381	-1	v-akt murine thymoma viral oncogene homolog 3 [Source:HGNC Symbol;Acc:393]	1	Y	N	N
ENSG00000117215	Tier 1	PLA2G2D	1	20438432	20446050	-1	phospholipase A2, group IID [Source:HGNC Symbol;Acc:9033]	0	Y	Y	N
ENSG00000117362	Tier 1	APH1A	1	150237804	150241980	-1	APH1A gamma secretase subunit [Source:HGNC Symbol;Acc:29509]	1	Y	N	N
ENSG00000117400	Tier 1	MPL	1	43803478	43818443	1	myeloproliferative leukemia virus oncogene [Source:HGNC Symbol;Acc:7217]	0	Y	Y	N
ENSG00000117448	Tier 1	AKR1A1	1	46016215	46035721	1	aldo-keto reductase family 1, member A1 (aldehyde reductase) [Source:HGNC Symbol;Acc:380]	2	Y	N	N
ENSG00000117480	Tier 1	FAAH	1	46859937	46879520	1	fatty acid amide hydrolase [Source:HGNC Symbol;Acc:3553]	0	Y	N	N
ENSG00000117507	Tier 1	FMO6P	1	171106879	171130707	1	flavin containing monooxygenase 6 pseudogene [Source:HGNC Symbol;Acc:24024]	0	N	N	Y
ENSG00000117525	Tier 1	F3	1	94994781	95007356	-1	coagulation factor III (thromboplastin, tissue factor) [Source:HGNC Symbol;Acc:3541]	0	Y	Y	N
ENSG00000117586	Tier 1	TNFSF4	1	173152873	173176452	-1	tumor necrosis factor (ligand) superfamily, member 4 [Source:HGNC Symbol;Acc:11934]	2	N	Y	N
ENSG00000117594	Tier 1	HSD11B1	1	209859510	209908295	1	hydroxysteroid (11-beta) dehydrogenase 1 [Source:HGNC Symbol;Acc:5208]	0	Y	N	Y
ENSG00000117601	Tier 1	SERPINC1	1	173872947	173886516	-1	serpin peptidase inhibitor, clade C (antithrombin), member 1 [Source:HGNC Symbol;Acc:775]	0	Y	Y	N
ENSG00000117650	Tier 1	NEK2	1	211836114	211848960	-1	NIMA-related kinase 2 [Source:HGNC Symbol;Acc:7745]	0	Y	N	N
ENSG00000117676	Tier 1	RPS6KA1	1	26856252	26901521	1	ribosomal protein S6 kinase, 90kDa, polypeptide 1 [Source:HGNC Symbol;Acc:10430]	0	Y	N	N
ENSG00000117971	Tier 1	CHRNB4	15	78916461	79020096	-1	cholinergic receptor, nicotinic, beta 4 (neuronal) [Source:HGNC Symbol;Acc:1964]	30	Y	N	N
ENSG00000117984	Tier 1	CTSD	11	1773982	1785222	-1	cathepsin D [Source:HGNC Symbol;Acc:2529]	0	Y	Y	N
ENSG00000118046	Tier 1	STK11	19	1189406	1228428	1	serine/threonine kinase 11 [Source:HGNC Symbol;Acc:11389]	0	Y	N	N
ENSG00000118058	Tier 1	KMT2A	11	118307205	118397539	1	lysine (K)-specific methyltransferase 2A [Source:HGNC Symbol;Acc:7132]	0	Y	N	N
ENSG00000118113	Tier 1	MMP8	11	102582526	102597781	-1	matrix metallopeptidase 8 (neutrophil collagenase) [Source:HGNC Symbol;Acc:7175]	1	Y	Y	N
ENSG00000118271	Tier 1	TTR	18	29171689	29178974	1	transthyretin [Source:HGNC Symbol;Acc:12405]	1	Y	Y	N
ENSG00000118298	Tier 1	CA14	1	150229554	150237478	1	carbonic anhydrase XIV [Source:HGNC Symbol;Acc:1372]	1	Y	N	N
ENSG00000118432	Tier 1	CNR1	6	88849583	88876078	-1	cannabinoid receptor 1 (brain) [Source:HGNC Symbol;Acc:2159]	0	Y	N	N
ENSG00000118514	Tier 1	ALDH8A1	6	135238528	135271260	-1	aldehyde dehydrogenase 8 family, member A1 [Source:HGNC Symbol;Acc:15471]	0	Y	N	Y
ENSG00000118523	Tier 1	CTGF	6	132269316	132272513	-1	connective tissue growth factor [Source:HGNC Symbol;Acc:2500]	0	N	Y	N
ENSG00000118777	Tier 1	ABCG2	4	89011416	89152474	-1	ATP-binding cassette, sub-family G (WHITE), member 2 [Source:HGNC Symbol;Acc:74]	13	Y	Y	Y
ENSG00000118785	Tier 1	SPP1	4	88896819	88904562	1	secreted phosphoprotein 1 [Source:HGNC Symbol;Acc:11255]	1	N	Y	N
ENSG00000118971	Tier 1	CCND2	12	4382938	4414516	1	cyclin D2 [Source:HGNC Symbol;Acc:1583]	0	Y	N	N
ENSG00000119004	Tier 1	CYP20A1	2	204103663	204163009	1	cytochrome P450, family 20, subfamily A, polypeptide 1 [Source:HGNC Symbol;Acc:20576]	6	Y	N	Y
ENSG00000119535	Tier 1	CSF3R	1	36931644	36948879	-1	colony stimulating factor 3 receptor (granulocyte) [Source:HGNC Symbol;Acc:2439]	0	N	Y	N
ENSG00000119630	Tier 1	PGF	14	75408537	75422487	-1	placental growth factor [Source:HGNC Symbol;Acc:8893]	0	N	Y	N
ENSG00000119699	Tier 1	TGFB3	14	76424442	76449334	-1	transforming growth factor, beta 3 [Source:HGNC Symbol;Acc:11769]	0	N	Y	N
ENSG00000119711	Tier 1	ALDH6A1	14	74523553	74551196	-1	aldehyde dehydrogenase 6 family, member A1 [Source:HGNC Symbol;Acc:7179]	0	Y	N	Y
ENSG00000119715	Tier 1	ESRRB	14	76776957	76968178	1	estrogen-related receptor beta [Source:HGNC Symbol;Acc:3473]	0	Y	N	N
ENSG00000119772	Tier 1	DNMT3A	2	25455845	25565459	-1	DNA (cytosine-5-)-methyltransferase 3 alpha [Source:HGNC Symbol;Acc:2978]	2	Y	N	N
ENSG00000119782	Tier 1	FKBP1B	2	24272571	24286551	1	FK506 binding protein 1B, 12.6 kDa [Source:HGNC Symbol;Acc:3712]	0	Y	N	N
ENSG00000119888	Tier 1	EPCAM	2	47572297	47614740	1	epithelial cell adhesion molecule [Source:HGNC Symbol;Acc:11529]	0	N	Y	N
ENSG00000120088	Tier 1	CRHR1	17	43699267	43913194	1	corticotropin releasing hormone receptor 1 [Source:HGNC Symbol;Acc:2357]	18	Y	Y	N
ENSG00000120156	Tier 1	TEK	9	27109139	27230173	1	TEK tyrosine kinase, endothelial [Source:HGNC Symbol;Acc:11724]	0	Y	Y	N
ENSG00000120217	Tier 1	CD274	9	5450503	5470566	1	CD274 molecule [Source:HGNC Symbol;Acc:17635]	0	N	Y	N
ENSG00000120235	Tier 1	IFNA6	9	21349834	21351377	-1	interferon, alpha 6 [Source:HGNC Symbol;Acc:5427]	0	N	Y	N
ENSG00000120242	Tier 1	IFNA8	9	21409146	21410184	1	interferon, alpha 8 [Source:HGNC Symbol;Acc:5429]	0	N	Y	N
ENSG00000120251	Tier 1	GRIA2	4	158125334	158287227	1	glutamate receptor, ionotropic, AMPA 2 [Source:HGNC Symbol;Acc:4572]	0	Y	Y	N
ENSG00000120659	Tier 1	TNFSF11	13	43136872	43182149	1	tumor necrosis factor (ligand) superfamily, member 11 [Source:HGNC Symbol;Acc:11926]	6	N	Y	N
ENSG00000120889	Tier 1	TNFRSF10B	8	22877646	22926692	-1	tumor necrosis factor receptor superfamily, member 10b [Source:HGNC Symbol;Acc:11905]	0	N	Y	N
ENSG00000120899	Tier 1	PTK2B	8	27168999	27316903	1	protein tyrosine kinase 2 beta [Source:HGNC Symbol;Acc:9612]	1	Y	N	N
ENSG00000120903	Tier 1	CHRNA2	8	27317279	27337400	-1	cholinergic receptor, nicotinic, alpha 2 (neuronal) [Source:HGNC Symbol;Acc:1956]	0	Y	Y	N
ENSG00000120907	Tier 1	ADRA1A	8	26605667	26724790	-1	adrenoceptor alpha 1A [Source:HGNC Symbol;Acc:277]	1	Y	Y	N
ENSG00000120915	Tier 1	EPHX2	8	27348296	27403081	1	epoxide hydrolase 2, cytoplasmic [Source:HGNC Symbol;Acc:3402]	0	Y	N	Y
ENSG00000120949	Tier 1	TNFRSF8	1	12123434	12204264	1	tumor necrosis factor receptor superfamily, member 8 [Source:HGNC Symbol;Acc:11923]	0	N	Y	N
ENSG00000121270	Tier 1	ABCC11	16	48200821	48281479	-1	ATP-binding cassette, sub-family C (CFTR/MRP), member 11 [Source:HGNC Symbol;Acc:14639]	0	Y	N	Y
ENSG00000121351	Tier 1	IAPP	12	21507893	21532912	1	islet amyloid polypeptide [Source:HGNC Symbol;Acc:5329]	0	N	Y	Y
ENSG00000121361	Tier 1	KCNJ8	12	21917889	21928515	-1	potassium inwardly-rectifying channel, subfamily J, member 8 [Source:HGNC Symbol;Acc:6269]	0	Y	Y	N
ENSG00000121594	Tier 1	CD80	3	119243140	119278449	-1	CD80 molecule [Source:HGNC Symbol;Acc:1700]	6	N	Y	N
ENSG00000121691	Tier 1	CAT	11	34460472	34493609	1	catalase [Source:HGNC Symbol;Acc:1516]	0	N	N	Y
ENSG00000121764	Tier 1	HCRTR1	1	32083287	32098119	1	hypocretin (orexin) receptor 1 [Source:HGNC Symbol;Acc:4848]	0	Y	Y	N
ENSG00000121807	Tier 1	CCR2	3	46395225	46402419	1	chemokine (C-C motif) receptor 2 [Source:HGNC Symbol;Acc:1603]	3	Y	Y	N
ENSG00000121853	Tier 1	GHSR	3	172162923	172166246	-1	growth hormone secretagogue receptor [Source:HGNC Symbol;Acc:4267]	2	Y	Y	N
ENSG00000121879	Tier 1	PIK3CA	3	178865902	178957881	1	phosphatidylinositol-4,5-bisphosphate 3-kinase, catalytic subunit alpha [Source:HGNC Symbol;Acc:8975]	0	Y	N	N
ENSG00000121933	Tier 1	ADORA3	1	112025970	112106584	-1	adenosine A3 receptor [Source:HGNC Symbol;Acc:268]	0	Y	Y	N
ENSG00000121966	Tier 1	CXCR4	2	136871919	136875735	-1	chemokine (C-X-C motif) receptor 4 [Source:HGNC Symbol;Acc:2561]	0	Y	Y	N
ENSG00000122025	Tier 1	FLT3	13	28577411	28674729	-1	fms-related tyrosine kinase 3 [Source:HGNC Symbol;Acc:3765]	0	Y	Y	N
ENSG00000122194	Tier 1	PLG	6	161123270	161174347	1	plasminogen [Source:HGNC Symbol;Acc:9071]	11	Y	Y	N
ENSG00000122420	Tier 1	PTGFR	1	78769568	79005434	1	prostaglandin F receptor (FP) [Source:HGNC Symbol;Acc:9600]	0	Y	Y	N
ENSG00000122641	Tier 1	INHBA	7	41724712	41742706	-1	inhibin, beta A [Source:HGNC Symbol;Acc:6066]	0	N	Y	N
ENSG00000122863	Tier 1	CHST3	10	73724123	73773322	1	carbohydrate (chondroitin 6) sulfotransferase 3 [Source:HGNC Symbol;Acc:1971]	1	N	N	Y
ENSG00000122966	Tier 1	CIT	12	120123595	120315095	-1	citron (rho-interacting, serine/threonine kinase 21) [Source:HGNC Symbol;Acc:1985]	1	Y	N	N
ENSG00000123143	Tier 1	PKN1	19	14543865	14582679	1	protein kinase N1 [Source:HGNC Symbol;Acc:9405]	0	Y	N	N
ENSG00000123179	Tier 1	EBPL	13	50234859	50265611	-1	emopamil binding protein-like [Source:HGNC Symbol;Acc:18061]	0	Y	N	N
ENSG00000123191	Tier 1	ATP7B	13	52506809	52585630	-1	ATPase, Cu++ transporting, beta polypeptide [Source:HGNC Symbol;Acc:870]	0	N	N	Y
ENSG00000123201	Tier 1	GUCY1B2	13	51568647	51654998	-1	guanylate cyclase 1, soluble, beta 2 (pseudogene) [Source:HGNC Symbol;Acc:4686]	0	Y	N	N
ENSG00000123374	Tier 1	CDK2	12	56360553	56366568	1	cyclin-dependent kinase 2 [Source:HGNC Symbol;Acc:1771]	4	Y	N	N
ENSG00000123505	Tier 1	AMD1	6	111195973	111216916	1	adenosylmethionine decarboxylase 1 [Source:HGNC Symbol;Acc:457]	0	Y	N	N
ENSG00000123561	Tier 1	SERPINA7	X	105277197	105282729	-1	serpin peptidase inhibitor, clade A (alpha-1 antiproteinase, antitrypsin), member 7 [Source:HGNC Symbol;Acc:11583]	0	N	Y	Y
ENSG00000123595	Tier 1	RAB9A	X	13707244	13728625	1	RAB9A, member RAS oncogene family [Source:HGNC Symbol;Acc:9792]	0	Y	N	N
ENSG00000124089	Tier 1	MC3R	20	54823788	54824871	1	melanocortin 3 receptor [Source:HGNC Symbol;Acc:6931]	0	Y	Y	N
ENSG00000124302	Tier 1	CHST8	19	34112861	34264414	1	carbohydrate (N-acetylgalactosamine 4-0) sulfotransferase 8 [Source:HGNC Symbol;Acc:15993]	0	N	N	Y
ENSG00000124574	Tier 1	ABCC10	6	43395104	43418168	1	ATP-binding cassette, sub-family C (CFTR/MRP), member 10 [Source:HGNC Symbol;Acc:52]	0	Y	N	Y
ENSG00000124588	Tier 1	NQO2	6	2988221	3019996	1	NAD(P)H dehydrogenase, quinone 2 [Source:HGNC Symbol;Acc:7856]	0	Y	N	N
ENSG00000124610	Tier 1	HIST1H1A	6	26017260	26018040	-1	histone cluster 1, H1a [Source:HGNC Symbol;Acc:4715]	40	N	Y	N
ENSG00000124784	Tier 1	RIOK1	6	7389729	7418270	1	RIO kinase 1 [Source:HGNC Symbol;Acc:18656]	0	Y	N	N
ENSG00000124882	Tier 1	EREG	4	75230860	75254468	1	epiregulin [Source:HGNC Symbol;Acc:3443]	0	N	Y	N
ENSG00000125255	Tier 1	SLC10A2	13	103696350	103719196	-1	solute carrier family 10 (sodium/bile acid cotransporter), member 2 [Source:HGNC Symbol;Acc:10906]	0	Y	N	Y
ENSG00000125257	Tier 1	ABCC4	13	95672083	95953687	-1	ATP-binding cassette, sub-family C (CFTR/MRP), member 4 [Source:HGNC Symbol;Acc:55]	3	Y	N	Y
ENSG00000125384	Tier 1	PTGER2	14	52781023	52795324	1	prostaglandin E receptor 2 (subtype EP2), 53kDa [Source:HGNC Symbol;Acc:9594]	0	Y	N	N
ENSG00000125388	Tier 1	GRK4	4	2965335	3042474	1	G protein-coupled receptor kinase 4 [Source:HGNC Symbol;Acc:4543]	0	Y	N	N
ENSG00000125498	Tier 1	KIR2DL1	19	55281263	55295774	1	killer cell immunoglobulin-like receptor, two domains, long cytoplasmic tail, 1 [Source:HGNC Symbol;Acc:6329]	0	N	Y	N
ENSG00000125508	Tier 1	SRMS	20	62172163	62178857	-1	src-related kinase lacking C-terminal regulatory tyrosine and N-terminal myristylation sites [Source:HGNC Symbol;Acc:11298]	0	Y	N	N
ENSG00000125510	Tier 1	OPRL1	20	62711526	62731996	1	opiate receptor-like 1 [Source:HGNC Symbol;Acc:8155]	0	Y	Y	N
ENSG00000125538	Tier 1	IL1B	2	113587328	113594480	-1	interleukin 1, beta [Source:HGNC Symbol;Acc:5992]	0	N	Y	N
ENSG00000125551	Tier 1	PLGLB2	2	88047606	88058312	1	plasminogen-like B2 [Source:HGNC Symbol;Acc:9073]	0	N	Y	Y
ENSG00000125675	Tier 1	GRIA3	X	122318006	122624766	1	glutamate receptor, ionotropic, AMPA 3 [Source:HGNC Symbol;Acc:4573]	0	Y	Y	N
ENSG00000125726	Tier 1	CD70	19	6583194	6604114	-1	CD70 molecule [Source:HGNC Symbol;Acc:11937]	0	N	Y	N
ENSG00000125735	Tier 1	TNFSF14	19	6663148	6670599	-1	tumor necrosis factor (ligand) superfamily, member 14 [Source:HGNC Symbol;Acc:11930]	1	N	Y	N
ENSG00000125834	Tier 1	STK35	20	2082257	2157684	1	serine/threonine kinase 35 [Source:HGNC Symbol;Acc:16254]	0	Y	N	N
ENSG00000125910	Tier 1	S1PR4	19	3172344	3180329	1	sphingosine-1-phosphate receptor 4 [Source:HGNC Symbol;Acc:3170]	0	Y	Y	N
ENSG00000126067	Tier 1	PSMB2	1	36067185	36107445	-1	proteasome (prosome, macropain) subunit, beta type, 2 [Source:HGNC Symbol;Acc:9539]	1	Y	N	N
ENSG00000126218	Tier 1	F10	13	113777128	113803843	1	coagulation factor X [Source:HGNC Symbol;Acc:3528]	7	Y	Y	N
ENSG00000126266	Tier 1	FFAR1	19	35842445	35843367	1	free fatty acid receptor 1 [Source:HGNC Symbol;Acc:4498]	0	Y	N	N
ENSG00000126351	Tier 1	THRA	17	38214543	38250120	1	thyroid hormone receptor, alpha [Source:HGNC Symbol;Acc:11796]	7	Y	N	N
ENSG00000126583	Tier 1	PRKCG	19	54382444	54410906	1	protein kinase C, gamma [Source:HGNC Symbol;Acc:9402]	0	Y	N	N
ENSG00000126895	Tier 1	AVPR2	X	153167985	153172620	1	arginine vasopressin receptor 2 [Source:HGNC Symbol;Acc:897]	0	Y	Y	N
ENSG00000126934	Tier 1	MAP2K2	19	4090319	4124126	-1	mitogen-activated protein kinase kinase 2 [Source:HGNC Symbol;Acc:6842]	0	Y	N	N
ENSG00000127318	Tier 1	IL22	12	68642022	68647387	-1	interleukin 22 [Source:HGNC Symbol;Acc:14900]	0	N	Y	N
ENSG00000127334	Tier 1	DYRK2	12	68042118	68059186	1	dual-specificity tyrosine-(Y)-phosphorylation regulated kinase 2 [Source:HGNC Symbol;Acc:3093]	0	Y	N	N
ENSG00000127554	Tier 1	GFER	16	2034208	2037750	1	growth factor, augmenter of liver regeneration [Source:HGNC Symbol;Acc:4236]	0	Y	Y	N
ENSG00000127948	Tier 1	POR	7	75528518	75616173	1	P450 (cytochrome) oxidoreductase [Source:HGNC Symbol;Acc:9208]	2	N	N	Y
ENSG00000128039	Tier 1	SRD5A3	4	56212276	56239263	1	steroid 5 alpha-reductase 3 [Source:HGNC Symbol;Acc:25812]	0	Y	N	N
ENSG00000128052	Tier 1	KDR	4	55944644	55991756	-1	kinase insert domain receptor (a type III receptor tyrosine kinase) [Source:HGNC Symbol;Acc:6307]	0	Y	Y	N
ENSG00000128059	Tier 1	PPAT	4	57259528	57301781	-1	phosphoribosyl pyrophosphate amidotransferase [Source:HGNC Symbol;Acc:9238]	0	Y	N	N
ENSG00000128271	Tier 1	ADORA2A	22	24813847	24838328	1	adenosine A2a receptor [Source:HGNC Symbol;Acc:263]	0	Y	Y	N
ENSG00000128602	Tier 1	SMO	7	128828713	128853386	1	smoothened, frizzled family receptor [Source:HGNC Symbol;Acc:11119]	1	Y	N	N
ENSG00000128655	Tier 1	PDE11A	2	178487980	178973066	-1	phosphodiesterase 11A [Source:HGNC Symbol;Acc:8773]	1	Y	N	N
ENSG00000128829	Tier 1	EIF2AK4	15	40226347	40327797	1	eukaryotic translation initiation factor 2 alpha kinase 4 [Source:HGNC Symbol;Acc:19687]	0	Y	N	N
ENSG00000128917	Tier 1	DLL4	15	41221538	41231237	1	delta-like 4 (Drosophila) [Source:HGNC Symbol;Acc:2910]	0	N	Y	N
ENSG00000128918	Tier 1	ALDH1A2	15	58245622	58790065	-1	aldehyde dehydrogenase 1 family, member A2 [Source:HGNC Symbol;Acc:15472]	39	Y	N	Y
ENSG00000129214	Tier 1	SHBG	17	7517382	7536700	1	sex hormone-binding globulin [Source:HGNC Symbol;Acc:10839]	18	Y	Y	N
ENSG00000129315	Tier 1	CCNT1	12	49082247	49110681	-1	cyclin T1 [Source:HGNC Symbol;Acc:1599]	0	Y	N	N
ENSG00000129484	Tier 1	PARP2	14	20811741	20826064	1	poly (ADP-ribose) polymerase 2 [Source:HGNC Symbol;Acc:272]	0	Y	N	N
ENSG00000129521	Tier 1	EGLN3	14	34393437	34931980	-1	egl-9 family hypoxia-inducible factor 3 [Source:HGNC Symbol;Acc:14661]	0	Y	N	N
ENSG00000130304	Tier 1	SLC27A1	19	17579578	17616977	1	solute carrier family 27 (fatty acid transporter), member 1 [Source:HGNC Symbol;Acc:10995]	0	Y	N	Y
ENSG00000130413	Tier 1	STK33	11	8413418	8615836	-1	serine/threonine kinase 33 [Source:HGNC Symbol;Acc:14568]	4	Y	N	N
ENSG00000130540	Tier 1	SULT4A1	22	44220389	44258398	-1	sulfotransferase family 4A, member 1 [Source:HGNC Symbol;Acc:14903]	0	N	N	Y
ENSG00000130649	Tier 1	CYP2E1	10	135333910	135374724	1	cytochrome P450, family 2, subfamily E, polypeptide 1 [Source:HGNC Symbol;Acc:2631]	0	Y	N	Y
ENSG00000130669	Tier 1	PAK4	19	39616410	39673456	1	p21 protein (Cdc42/Rac)-activated kinase 4 [Source:HGNC Symbol;Acc:16059]	0	Y	N	N
ENSG00000130702	Tier 1	LAMA5	20	60883011	60942368	-1	laminin, alpha 5 [Source:HGNC Symbol;Acc:6485]	2	N	Y	N
ENSG00000130758	Tier 1	MAP3K10	19	40697651	40721482	1	mitogen-activated protein kinase kinase kinase 10 [Source:HGNC Symbol;Acc:6849]	0	Y	N	N
ENSG00000130816	Tier 1	DNMT1	19	10244021	10341962	-1	DNA (cytosine-5-)-methyltransferase 1 [Source:HGNC Symbol;Acc:2976]	0	Y	N	N
ENSG00000131023	Tier 1	LATS1	6	149979289	150039392	-1	large tumor suppressor kinase 1 [Source:HGNC Symbol;Acc:6514]	0	Y	N	N
ENSG00000131269	Tier 1	ABCB7	X	74273115	74376567	-1	ATP-binding cassette, sub-family B (MDR/TAP), member 7 [Source:HGNC Symbol;Acc:48]	0	N	N	Y
ENSG00000131389	Tier 1	SLC6A6	3	14444076	14530857	1	solute carrier family 6 (neurotransmitter transporter), member 6 [Source:HGNC Symbol;Acc:11052]	0	Y	N	Y
ENSG00000131471	Tier 1	AOC3	17	41003201	41010147	1	amine oxidase, copper containing 3 [Source:HGNC Symbol;Acc:550]	0	Y	Y	N
ENSG00000131686	Tier 1	CA6	1	9005926	9035151	1	carbonic anhydrase VI [Source:HGNC Symbol;Acc:1380]	0	Y	Y	N
ENSG00000131747	Tier 1	TOP2A	17	38544768	38574202	-1	topoisomerase (DNA) II alpha 170kDa [Source:HGNC Symbol;Acc:11989]	1	Y	N	N
ENSG00000131759	Tier 1	RARA	17	38465444	38513094	1	retinoic acid receptor, alpha [Source:HGNC Symbol;Acc:9864]	1	Y	N	N
ENSG00000131781	Tier 1	FMO5	1	146646930	146714700	-1	flavin containing monooxygenase 5 [Source:HGNC Symbol;Acc:3773]	0	N	N	Y
ENSG00000132155	Tier 1	RAF1	3	12625100	12705725	-1	v-raf-1 murine leukemia viral oncogene homolog 1 [Source:HGNC Symbol;Acc:9829]	2	Y	N	N
ENSG00000132170	Tier 1	PPARG	3	12328867	12475855	1	peroxisome proliferator-activated receptor gamma [Source:HGNC Symbol;Acc:9236]	2	Y	N	Y
ENSG00000132329	Tier 1	RAMP1	2	238767536	238820756	1	receptor (G protein-coupled) activity modifying protein 1 [Source:HGNC Symbol;Acc:9843]	0	Y	Y	N
ENSG00000132356	Tier 1	PRKAA1	5	40759481	40798476	-1	protein kinase, AMP-activated, alpha 1 catalytic subunit [Source:HGNC Symbol;Acc:9376]	1	Y	N	N
ENSG00000132437	Tier 1	DDC	7	50526134	50633154	-1	dopa decarboxylase (aromatic L-amino acid decarboxylase) [Source:HGNC Symbol;Acc:2719]	9	Y	N	N
ENSG00000132639	Tier 1	SNAP25	20	10199478	10288066	1	synaptosomal-associated protein, 25kDa [Source:HGNC Symbol;Acc:11132]	0	N	Y	N
ENSG00000132671	Tier 1	SSTR4	20	23016057	23017314	1	somatostatin receptor 4 [Source:HGNC Symbol;Acc:11333]	0	Y	Y	N
ENSG00000132681	Tier 1	ATP1A4	1	160121360	160156767	1	ATPase, Na+/K+ transporting, alpha 4 polypeptide [Source:HGNC Symbol;Acc:14073]	0	Y	N	N
ENSG00000132746	Tier 1	ALDH3B2	11	67429633	67448671	-1	aldehyde dehydrogenase 3 family, member B2 [Source:HGNC Symbol;Acc:411]	1	N	N	Y
ENSG00000132964	Tier 1	CDK8	13	26828276	26979375	1	cyclin-dependent kinase 8 [Source:HGNC Symbol;Acc:1779]	0	Y	N	N
ENSG00000132965	Tier 1	ALOX5AP	13	31309645	31338556	1	arachidonate 5-lipoxygenase-activating protein [Source:HGNC Symbol;Acc:436]	0	Y	N	N
ENSG00000133019	Tier 1	CHRM3	1	239549865	240078750	1	cholinergic receptor, muscarinic 3 [Source:HGNC Symbol;Acc:1952]	2	Y	Y	N
ENSG00000133059	Tier 1	DSTYK	1	205111632	205180727	-1	dual serine/threonine and tyrosine protein kinase [Source:HGNC Symbol;Acc:29043]	4	Y	N	N
ENSG00000133083	Tier 1	DCLK1	13	36345478	36705443	-1	doublecortin-like kinase 1 [Source:HGNC Symbol;Acc:2700]	1	Y	N	N
ENSG00000133101	Tier 1	CCNA1	13	37005967	37017019	1	cyclin A1 [Source:HGNC Symbol;Acc:1577]	0	Y	N	N
ENSG00000133216	Tier 1	EPHB2	1	23037332	23241818	1	EPH receptor B2 [Source:HGNC Symbol;Acc:3393]	0	Y	N	N
ENSG00000133433	Tier 1	GSTT2B	22	24299601	24303373	-1	glutathione S-transferase theta 2B (gene/pseudogene) [Source:HGNC Symbol;Acc:33437]	0	N	N	Y
ENSG00000133731	Tier 1	IMPA1	8	82570196	82598928	-1	inositol(myo)-1(or 4)-monophosphatase 1 [Source:HGNC Symbol;Acc:6050]	0	Y	N	N
ENSG00000133742	Tier 1	CA1	8	86239837	86291243	-1	carbonic anhydrase I [Source:HGNC Symbol;Acc:1368]	1	Y	N	N
ENSG00000134057	Tier 1	CCNB1	5	68462837	68474072	1	cyclin B1 [Source:HGNC Symbol;Acc:1579]	0	Y	N	N
ENSG00000134058	Tier 1	CDK7	5	68530668	68573250	1	cyclin-dependent kinase 7 [Source:HGNC Symbol;Acc:1778]	0	Y	N	N
ENSG00000134184	Tier 1	GSTM1	1	110230436	110251661	1	glutathione S-transferase mu 1 [Source:HGNC Symbol;Acc:4632]	0	N	N	Y
ENSG00000134201	Tier 1	GSTM5	1	110254864	110318050	1	glutathione S-transferase mu 5 [Source:HGNC Symbol;Acc:4637]	0	N	N	Y
ENSG00000134202	Tier 1	GSTM3	1	110276554	110284384	-1	glutathione S-transferase mu 3 (brain) [Source:HGNC Symbol;Acc:4635]	0	N	N	Y
ENSG00000134259	Tier 1	NGF	1	115828539	115880857	-1	nerve growth factor (beta polypeptide) [Source:HGNC Symbol;Acc:7808]	0	Y	Y	N
ENSG00000134318	Tier 1	ROCK2	2	11319887	11488456	-1	Rho-associated, coiled-coil containing protein kinase 2 [Source:HGNC Symbol;Acc:10252]	0	Y	N	N
ENSG00000134352	Tier 1	IL6ST	5	55230923	55290821	-1	interleukin 6 signal transducer (gp130, oncostatin M receptor) [Source:HGNC Symbol;Acc:6021]	0	N	Y	N
ENSG00000134460	Tier 1	IL2RA	10	6052652	6104288	-1	interleukin 2 receptor, alpha [Source:HGNC Symbol;Acc:6008]	16	N	Y	N
ENSG00000134489	Tier 1	HRH4	18	22040593	22059921	1	histamine receptor H4 [Source:HGNC Symbol;Acc:17383]	0	Y	Y	N
ENSG00000134538	Tier 1	SLCO1B1	12	21284136	21392180	1	solute carrier organic anion transporter family, member 1B1 [Source:HGNC Symbol;Acc:10959]	22	Y	N	Y
ENSG00000134640	Tier 1	MTNR1B	11	92702886	92718232	1	melatonin receptor 1B [Source:HGNC Symbol;Acc:7464]	20	Y	N	N
ENSG00000134716	Tier 1	CYP2J2	1	60358980	60392462	-1	cytochrome P450, family 2, subfamily J, polypeptide 2 [Source:HGNC Symbol;Acc:2634]	0	Y	N	Y
ENSG00000134780	Tier 1	DAGLA	11	61447905	61514473	1	diacylglycerol lipase, alpha [Source:HGNC Symbol;Acc:1165]	1	Y	N	N
ENSG00000134853	Tier 1	PDGFRA	4	55095264	55164414	1	platelet-derived growth factor receptor, alpha polypeptide [Source:HGNC Symbol;Acc:8803]	4	Y	Y	N
ENSG00000135047	Tier 1	CTSL	9	90340434	90346308	1	cathepsin L [Source:HGNC Symbol;Acc:2537]	0	Y	N	N
ENSG00000135090	Tier 1	TAOK3	12	118587606	118810750	-1	TAO kinase 3 [Source:HGNC Symbol;Acc:18133]	0	Y	N	N
ENSG00000135226	Tier 1	UGT2B28	4	70146217	70160768	1	UDP glucuronosyltransferase 2 family, polypeptide B28 [Source:HGNC Symbol;Acc:13479]	0	N	N	Y
ENSG00000135250	Tier 1	SRPK2	7	104751151	105039755	-1	SRSF protein kinase 2 [Source:HGNC Symbol;Acc:11306]	1	Y	N	N
ENSG00000135312	Tier 1	HTR1B	6	78171948	78173490	-1	5-hydroxytryptamine (serotonin) receptor 1B, G protein-coupled [Source:HGNC Symbol;Acc:5287]	0	Y	Y	N
ENSG00000135318	Tier 1	NT5E	6	86159809	86205500	1	5'-nucleotidase, ecto (CD73) [Source:HGNC Symbol;Acc:8021]	2	Y	Y	N
ENSG00000135333	Tier 1	EPHA7	6	93949738	94129265	-1	EPH receptor A7 [Source:HGNC Symbol;Acc:3390]	0	Y	N	N
ENSG00000135341	Tier 1	MAP3K7	6	91223292	91296764	-1	mitogen-activated protein kinase kinase kinase 7 [Source:HGNC Symbol;Acc:6859]	0	Y	N	N
ENSG00000135446	Tier 1	CDK4	12	58141510	58149796	-1	cyclin-dependent kinase 4 [Source:HGNC Symbol;Acc:1773]	2	Y	N	N
ENSG00000135503	Tier 1	ACVR1B	12	52345451	52390862	1	activin A receptor, type IB [Source:HGNC Symbol;Acc:172]	0	Y	N	N
ENSG00000135605	Tier 1	TEC	4	48137800	48271881	-1	tec protein tyrosine kinase [Source:HGNC Symbol;Acc:11719]	1	Y	N	N
ENSG00000135679	Tier 1	MDM2	12	69201956	69239214	1	MDM2 oncogene, E3 ubiquitin protein ligase [Source:HGNC Symbol;Acc:6973]	0	Y	N	N
ENSG00000135702	Tier 1	CHST5	16	75562433	75569145	-1	carbohydrate (N-acetylglucosamine 6-O) sulfotransferase 5 [Source:HGNC Symbol;Acc:1973]	0	N	N	Y
ENSG00000135766	Tier 1	EGLN1	1	231499497	231560790	-1	egl-9 family hypoxia-inducible factor 1 [Source:HGNC Symbol;Acc:1232]	0	Y	N	N
ENSG00000135821	Tier 1	GLUL	1	182350839	182361341	-1	glutamate-ammonia ligase [Source:HGNC Symbol;Acc:4341]	0	Y	N	N
ENSG00000135862	Tier 1	LAMC1	1	182992595	183114727	1	laminin, gamma 1 (formerly LAMB2) [Source:HGNC Symbol;Acc:6492]	0	N	Y	N
ENSG00000135902	Tier 1	CHRND	2	233390703	233401377	1	cholinergic receptor, nicotinic, delta (muscle) [Source:HGNC Symbol;Acc:1965]	2	Y	Y	N
ENSG00000135914	Tier 1	HTR2B	2	231972944	231989832	-1	5-hydroxytryptamine (serotonin) receptor 2B, G protein-coupled [Source:HGNC Symbol;Acc:5294]	0	Y	Y	N
ENSG00000135929	Tier 1	CYP27A1	2	219646472	219680016	1	cytochrome P450, family 27, subfamily A, polypeptide 1 [Source:HGNC Symbol;Acc:2605]	2	Y	N	Y
ENSG00000136160	Tier 1	EDNRB	13	78469616	78493903	-1	endothelin receptor type B [Source:HGNC Symbol;Acc:3180]	1	Y	Y	N
ENSG00000136213	Tier 1	CHST12	7	2443223	2474242	1	carbohydrate (chondroitin 4) sulfotransferase 12 [Source:HGNC Symbol;Acc:17423]	0	N	N	Y
ENSG00000136235	Tier 1	GPNMB	7	23275586	23314727	1	glycoprotein (transmembrane) nmb [Source:HGNC Symbol;Acc:4462]	1	N	Y	N
ENSG00000136244	Tier 1	IL6	7	22765503	22771621	1	interleukin 6 (interferon, beta 2) [Source:HGNC Symbol;Acc:6018]	0	N	Y	N
ENSG00000136531	Tier 1	SCN2A	2	166095912	166248818	1	sodium channel, voltage-gated, type II, alpha subunit [Source:HGNC Symbol;Acc:10588]	1	Y	N	N
ENSG00000136546	Tier 1	SCN7A	2	167260083	167350757	-1	sodium channel, voltage-gated, type VII, alpha subunit [Source:HGNC Symbol;Acc:10594]	0	Y	N	N
ENSG00000136573	Tier 1	BLK	8	11351510	11422113	1	B lymphoid tyrosine kinase [Source:HGNC Symbol;Acc:1057]	11	Y	N	N
ENSG00000136634	Tier 1	IL10	1	206940947	206945839	-1	interleukin 10 [Source:HGNC Symbol;Acc:5962]	10	N	Y	N
ENSG00000136807	Tier 1	CDK9	9	130547958	130553066	1	cyclin-dependent kinase 9 [Source:HGNC Symbol;Acc:1780]	0	Y	N	N
ENSG00000136875	Tier 1	PRPF4	9	116037623	116055185	1	pre-mRNA processing factor 4 [Source:HGNC Symbol;Acc:17349]	0	Y	N	N
ENSG00000136928	Tier 1	GABBR2	9	101050391	101471479	-1	gamma-aminobutyric acid (GABA) B receptor, 2 [Source:HGNC Symbol;Acc:4507]	1	Y	N	N
ENSG00000136943	Tier 1	CTSV	9	99794940	99801925	-1	cathepsin V [Source:HGNC Symbol;Acc:2538]	0	Y	N	N
ENSG00000137070	Tier 1	IL11RA	9	34650699	34661889	1	interleukin 11 receptor, alpha [Source:HGNC Symbol;Acc:5967]	0	N	Y	N
ENSG00000137124	Tier 1	ALDH1B1	9	38392661	38398658	1	aldehyde dehydrogenase 1 family, member B1 [Source:HGNC Symbol;Acc:407]	0	Y	N	Y
ENSG00000137193	Tier 1	PIM1	6	37137979	37143202	1	pim-1 oncogene [Source:HGNC Symbol;Acc:8986]	0	Y	N	N
ENSG00000137204	Tier 1	SLC22A7	6	43263432	43273276	1	solute carrier family 22 (organic anion transporter), member 7 [Source:HGNC Symbol;Acc:10971]	0	Y	N	Y
ENSG00000137252	Tier 1	HCRTR2	6	55039050	55147418	1	hypocretin (orexin) receptor 2 [Source:HGNC Symbol;Acc:4849]	0	Y	Y	N
ENSG00000137267	Tier 1	TUBB2A	6	3153903	3157760	-1	tubulin, beta 2A class IIa [Source:HGNC Symbol;Acc:12412]	0	Y	Y	N
ENSG00000137275	Tier 1	RIPK1	6	3064225	3115421	1	receptor (TNFRSF)-interacting serine-threonine kinase 1 [Source:HGNC Symbol;Acc:10019]	0	Y	N	N
ENSG00000137285	Tier 1	TUBB2B	6	3224495	3231964	-1	tubulin, beta 2B class IIb [Source:HGNC Symbol;Acc:30829]	0	Y	Y	N
ENSG00000137364	Tier 1	TPMT	6	18128542	18155305	-1	thiopurine S-methyltransferase [Source:HGNC Symbol;Acc:12014]	0	Y	N	Y
ENSG00000137491	Tier 1	SLCO2B1	11	74811608	74917594	1	solute carrier organic anion transporter family, member 2B1 [Source:HGNC Symbol;Acc:10962]	0	Y	N	Y
ENSG00000137509	Tier 1	PRCP	11	82534544	82681626	-1	prolylcarboxypeptidase (angiotensinase C) [Source:HGNC Symbol;Acc:9344]	0	Y	N	N
ENSG00000137571	Tier 1	SLCO5A1	8	70579282	70747299	-1	solute carrier organic anion transporter family, member 5A1 [Source:HGNC Symbol;Acc:19046]	0	N	N	Y
ENSG00000137573	Tier 1	SULF1	8	70378859	70573150	1	sulfatase 1 [Source:HGNC Symbol;Acc:20391]	0	N	Y	Y
ENSG00000137673	Tier 1	MMP7	11	102391239	102401484	-1	matrix metallopeptidase 7 (matrilysin, uterine) [Source:HGNC Symbol;Acc:7174]	1	Y	Y	N
ENSG00000137745	Tier 1	MMP13	11	102813724	102826463	-1	matrix metallopeptidase 13 (collagenase 3) [Source:HGNC Symbol;Acc:7159]	0	Y	Y	N
ENSG00000137752	Tier 1	CASP1	11	104896170	104972158	-1	caspase 1, apoptosis-related cysteine peptidase [Source:HGNC Symbol;Acc:1499]	0	Y	N	N
ENSG00000137764	Tier 1	MAP2K5	15	67835047	68099461	1	mitogen-activated protein kinase kinase 5 [Source:HGNC Symbol;Acc:6845]	7	Y	N	N
ENSG00000137843	Tier 1	PAK6	15	40509629	40569688	1	p21 protein (Cdc42/Rac)-activated kinase 6 [Source:HGNC Symbol;Acc:16061]	1	Y	N	N
ENSG00000137845	Tier 1	ADAM10	15	58887403	59042177	-1	ADAM metallopeptidase domain 10 [Source:HGNC Symbol;Acc:188]	0	Y	Y	N
ENSG00000137860	Tier 1	SLC28A2	15	45544428	45568149	1	solute carrier family 28 (concentrative nucleoside transporter), member 2 [Source:HGNC Symbol;Acc:11002]	4	N	N	Y
ENSG00000137869	Tier 1	CYP19A1	15	51500254	51630807	-1	cytochrome P450, family 19, subfamily A, polypeptide 1 [Source:HGNC Symbol;Acc:2594]	7	Y	N	Y
ENSG00000137975	Tier 1	CLCA2	1	86889769	86922241	1	chloride channel accessory 2 [Source:HGNC Symbol;Acc:2016]	0	Y	Y	N
ENSG00000138039	Tier 1	LHCGR	2	48859428	48982880	-1	luteinizing hormone/choriogonadotropin receptor [Source:HGNC Symbol;Acc:6585]	2	Y	Y	N
ENSG00000138061	Tier 1	CYP1B1	2	38294116	38337044	-1	cytochrome P450, family 1, subfamily B, polypeptide 1 [Source:HGNC Symbol;Acc:2597]	0	Y	N	Y
ENSG00000138074	Tier 1	SLC5A6	2	27422455	27435826	-1	solute carrier family 5 (sodium/multivitamin and iodide cotransporter), member 6 [Source:HGNC Symbol;Acc:11041]	1	N	N	Y
ENSG00000138109	Tier 1	CYP2C9	10	96698415	96749147	1	cytochrome P450, family 2, subfamily C, polypeptide 9 [Source:HGNC Symbol;Acc:2623]	12	Y	N	Y
ENSG00000138115	Tier 1	CYP2C8	10	96796530	96829254	-1	cytochrome P450, family 2, subfamily C, polypeptide 8 [Source:HGNC Symbol;Acc:2622]	8	Y	N	Y
ENSG00000138160	Tier 1	KIF11	10	94353043	94415150	1	kinesin family member 11 [Source:HGNC Symbol;Acc:6388]	10	Y	N	N
ENSG00000138356	Tier 1	AOX1	2	201450591	201541787	1	aldehyde oxidase 1 [Source:HGNC Symbol;Acc:553]	0	Y	N	Y
ENSG00000138379	Tier 1	MSTN	2	190920423	190927455	-1	myostatin [Source:HGNC Symbol;Acc:4223]	0	N	Y	N
ENSG00000138435	Tier 1	CHRNA1	2	175612320	175629200	-1	cholinergic receptor, nicotinic, alpha 1 (muscle) [Source:HGNC Symbol;Acc:1955]	0	Y	Y	N
ENSG00000138448	Tier 1	ITGAV	2	187454792	187545628	1	integrin, alpha V [Source:HGNC Symbol;Acc:6150]	0	Y	Y	N
ENSG00000138449	Tier 1	SLC40A1	2	190425305	190448484	-1	solute carrier family 40 (iron-regulated transporter), member 1 [Source:HGNC Symbol;Acc:10909]	0	N	Y	N
ENSG00000138613	Tier 1	APH1B	15	63568217	63601325	1	APH1B gamma secretase subunit [Source:HGNC Symbol;Acc:24080]	2	Y	N	N
ENSG00000138669	Tier 1	PRKG2	4	82009837	82136218	-1	protein kinase, cGMP-dependent, type II [Source:HGNC Symbol;Acc:9416]	4	Y	N	N
ENSG00000138685	Tier 1	FGF2	4	123747863	123819391	1	fibroblast growth factor 2 (basic) [Source:HGNC Symbol;Acc:3676]	0	Y	Y	N
ENSG00000138696	Tier 1	BMPR1B	4	95679119	96079599	1	bone morphogenetic protein receptor, type IB [Source:HGNC Symbol;Acc:1077]	0	Y	Y	N
ENSG00000138735	Tier 1	PDE5A	4	120415550	120550146	-1	phosphodiesterase 5A, cGMP-specific [Source:HGNC Symbol;Acc:8784]	0	Y	N	N
ENSG00000138756	Tier 1	BMP2K	4	79697496	79837526	1	BMP2 inducible kinase [Source:HGNC Symbol;Acc:18041]	0	Y	N	N
ENSG00000138769	Tier 1	CDKL2	4	76503215	76555900	-1	cyclin-dependent kinase-like 2 (CDC2-related kinase) [Source:HGNC Symbol;Acc:1782]	0	Y	N	N
ENSG00000138780	Tier 1	GSTCD	4	106629935	106768885	1	glutathione S-transferase, C-terminal domain containing [Source:HGNC Symbol;Acc:25806]	3	N	N	Y
ENSG00000138814	Tier 1	PPP3CA	4	101944566	102269435	-1	protein phosphatase 3, catalytic subunit, alpha isozyme [Source:HGNC Symbol;Acc:9314]	0	Y	N	N
ENSG00000138823	Tier 1	MTTP	4	100484918	100545156	1	microsomal triglyceride transfer protein [Source:HGNC Symbol;Acc:7467]	0	Y	N	N
ENSG00000139155	Tier 1	SLCO1C1	12	20848289	20906320	1	solute carrier organic anion transporter family, member 1C1 [Source:HGNC Symbol;Acc:13819]	1	N	N	Y
ENSG00000139567	Tier 1	ACVRL1	12	52300692	52317145	1	activin A receptor type II-like 1 [Source:HGNC Symbol;Acc:175]	0	Y	Y	N
ENSG00000139610	Tier 1	CELA1	12	51722227	51740463	-1	chymotrypsin-like elastase family, member 1 [Source:HGNC Symbol;Acc:3308]	0	Y	Y	N
ENSG00000139625	Tier 1	MAP3K12	12	53874274	53893847	-1	mitogen-activated protein kinase kinase kinase 12 [Source:HGNC Symbol;Acc:6851]	0	Y	N	N
ENSG00000139626	Tier 1	ITGB7	12	53585102	53601091	-1	integrin, beta 7 [Source:HGNC Symbol;Acc:6162]	0	Y	Y	N
ENSG00000139874	Tier 1	SSTR1	14	38677204	38682272	1	somatostatin receptor 1 [Source:HGNC Symbol;Acc:11330]	0	Y	Y	N
ENSG00000140009	Tier 1	ESR2	14	64550950	64804830	-1	estrogen receptor 2 (ER beta) [Source:HGNC Symbol;Acc:3468]	1	Y	N	N
ENSG00000140443	Tier 1	IGF1R	15	99192200	99507759	1	insulin-like growth factor 1 receptor [Source:HGNC Symbol;Acc:5465]	4	Y	Y	N
ENSG00000140459	Tier 1	CYP11A1	15	74630100	74660081	-1	cytochrome P450, family 11, subfamily A, polypeptide 1 [Source:HGNC Symbol;Acc:2590]	0	Y	N	Y
ENSG00000140465	Tier 1	CYP1A1	15	75011883	75017951	-1	cytochrome P450, family 1, subfamily A, polypeptide 1 [Source:HGNC Symbol;Acc:2595]	6	Y	N	Y
ENSG00000140474	Tier 1	ULK3	15	75128457	75135687	-1	unc-51 like kinase 3 [Source:HGNC Symbol;Acc:19703]	9	Y	N	N
ENSG00000140505	Tier 1	CYP1A2	15	75041185	75048543	1	cytochrome P450, family 1, subfamily A, polypeptide 2 [Source:HGNC Symbol;Acc:2596]	10	Y	N	Y
ENSG00000140538	Tier 1	NTRK3	15	88418230	88799999	-1	neurotrophic tyrosine kinase, receptor, type 3 [Source:HGNC Symbol;Acc:8033]	0	Y	Y	N
ENSG00000140675	Tier 1	SLC5A2	16	31494323	31502181	1	solute carrier family 5 (sodium/glucose cotransporter), member 2 [Source:HGNC Symbol;Acc:11037]	0	Y	N	N
ENSG00000140795	Tier 1	MYLK3	16	46740891	46824319	-1	myosin light chain kinase 3 [Source:HGNC Symbol;Acc:29826]	0	Y	N	N
ENSG00000140798	Tier 1	ABCC12	16	48116884	48189929	-1	ATP-binding cassette, sub-family C (CFTR/MRP), member 12 [Source:HGNC Symbol;Acc:14640]	0	Y	N	Y
ENSG00000140835	Tier 1	CHST4	16	71559136	71572649	1	carbohydrate (N-acetylglucosamine 6-O) sulfotransferase 4 [Source:HGNC Symbol;Acc:1972]	1	N	N	Y
ENSG00000140992	Tier 1	PDPK1	16	2587965	2653189	1	3-phosphoinositide dependent protein kinase-1 [Source:HGNC Symbol;Acc:8816]	0	Y	N	N
ENSG00000141458	Tier 1	NPC1	18	21086148	21166862	-1	Niemann-Pick disease, type C1 [Source:HGNC Symbol;Acc:7897]	0	Y	N	N
ENSG00000141503	Tier 1	MINK1	17	4736683	4801356	1	misshapen-like kinase 1 [Source:HGNC Symbol;Acc:17565]	1	Y	N	N
ENSG00000141510	Tier 1	TP53	17	7565097	7590856	-1	tumor protein p53 [Source:HGNC Symbol;Acc:11998]	6	Y	N	N
ENSG00000141551	Tier 1	CSNK1D	17	80196899	80231607	-1	casein kinase 1, delta [Source:HGNC Symbol;Acc:2452]	0	Y	N	N
ENSG00000141720	Tier 1	PIP4K2B	17	36921942	36956379	-1	phosphatidylinositol-5-phosphate 4-kinase, type II, beta [Source:HGNC Symbol;Acc:8998]	1	Y	N	N
ENSG00000141736	Tier 1	ERBB2	17	37844167	37886679	1	v-erb-b2 avian erythroblastic leukemia viral oncogene homolog 2 [Source:HGNC Symbol;Acc:3430]	3	Y	Y	N
ENSG00000141744	Tier 1	PNMT	17	37824234	37826728	1	phenylethanolamine N-methyltransferase [Source:HGNC Symbol;Acc:9160]	2	Y	N	Y
ENSG00000142002	Tier 1	DPP9	19	4675236	4724685	-1	dipeptidyl-peptidase 9 [Source:HGNC Symbol;Acc:18648]	1	Y	N	N
ENSG00000142166	Tier 1	IFNAR1	21	34696734	34732168	1	interferon (alpha, beta and omega) receptor 1 [Source:HGNC Symbol;Acc:5432]	1	N	Y	N
ENSG00000142168	Tier 1	SOD1	21	33031935	33041244	1	superoxide dismutase 1, soluble [Source:HGNC Symbol;Acc:11179]	0	N	Y	Y
ENSG00000142178	Tier 1	SIK1	21	44834395	44847008	-1	salt-inducible kinase 1 [Source:HGNC Symbol;Acc:11142]	0	Y	N	N
ENSG00000142192	Tier 1	APP	21	27252861	27543446	-1	amyloid beta (A4) precursor protein [Source:HGNC Symbol;Acc:620]	0	Y	Y	N
ENSG00000142208	Tier 1	AKT1	14	105235686	105262088	-1	v-akt murine thymoma viral oncogene homolog 1 [Source:HGNC Symbol;Acc:391]	1	Y	N	N
ENSG00000142319	Tier 1	SLC6A3	5	1392909	1445545	-1	solute carrier family 6 (neurotransmitter transporter), member 3 [Source:HGNC Symbol;Acc:11049]	0	Y	N	N
ENSG00000142494	Tier 1	SLC47A1	17	19398698	19482347	1	solute carrier family 47 (multidrug and toxin extrusion), member 1 [Source:HGNC Symbol;Acc:25588]	0	Y	N	Y
ENSG00000142583	Tier 1	SLC2A5	1	9095166	9148537	-1	solute carrier family 2 (facilitated glucose/fructose transporter), member 5 [Source:HGNC Symbol;Acc:11010]	0	N	N	Y
ENSG00000142627	Tier 1	EPHA2	1	16450832	16482582	-1	EPH receptor A2 [Source:HGNC Symbol;Acc:3386]	2	Y	N	N
ENSG00000142731	Tier 1	PLK4	4	128802016	128820350	1	polo-like kinase 4 [Source:HGNC Symbol;Acc:11397]	0	Y	N	N
ENSG00000142973	Tier 1	CYP4B1	1	47223510	47285085	1	cytochrome P450, family 4, subfamily B, polypeptide 1 [Source:HGNC Symbol;Acc:2644]	5	Y	N	Y
ENSG00000143149	Tier 1	ALDH9A1	1	165631453	165668100	-1	aldehyde dehydrogenase 9 family, member A1 [Source:HGNC Symbol;Acc:412]	0	Y	N	Y
ENSG00000143167	Tier 1	GPA33	1	167022073	167059868	-1	glycoprotein A33 (transmembrane) [Source:HGNC Symbol;Acc:4445]	0	N	Y	N
ENSG00000143171	Tier 1	RXRG	1	165370159	165414433	-1	retinoid X receptor, gamma [Source:HGNC Symbol;Acc:10479]	2	Y	N	N
ENSG00000143198	Tier 1	MGST3	1	165600098	165631033	1	microsomal glutathione S-transferase 3 [Source:HGNC Symbol;Acc:7064]	0	N	N	Y
ENSG00000143217	Tier 1	PVRL4	1	161040785	161059389	-1	poliovirus receptor-related 4 [Source:HGNC Symbol;Acc:19688]	0	N	Y	N
ENSG00000143257	Tier 1	NR1I3	1	161199456	161208092	-1	nuclear receptor subfamily 1, group I, member 3 [Source:HGNC Symbol;Acc:7969]	1	Y	N	Y
ENSG00000143322	Tier 1	ABL2	1	179068462	179198819	-1	c-abl oncogene 2, non-receptor tyrosine kinase [Source:HGNC Symbol;Acc:77]	0	Y	N	N
ENSG00000143365	Tier 1	RORC	1	151778547	151804348	-1	RAR-related orphan receptor C [Source:HGNC Symbol;Acc:10260]	1	Y	N	N
ENSG00000143387	Tier 1	CTSK	1	150768684	150780799	-1	cathepsin K [Source:HGNC Symbol;Acc:2536]	5	Y	N	N
ENSG00000143398	Tier 1	PIP5K1A	1	151170425	151222012	1	phosphatidylinositol-4-phosphate 5-kinase, type I, alpha [Source:HGNC Symbol;Acc:8994]	0	Y	N	N
ENSG00000143437	Tier 1	ARNT	1	150782181	150849244	-1	aryl hydrocarbon receptor nuclear translocator [Source:HGNC Symbol;Acc:700]	5	N	N	Y
ENSG00000143466	Tier 1	IKBKE	1	206643791	206670223	1	inhibitor of kappa light polypeptide gene enhancer in B-cells, kinase epsilon [Source:HGNC Symbol;Acc:14552]	0	Y	N	N
ENSG00000143498	Tier 1	TAF1A	1	222731244	222763275	-1	TATA box binding protein (TBP)-associated factor, RNA polymerase I, A, 48kDa [Source:HGNC Symbol;Acc:11532]	0	Y	N	N
ENSG00000143799	Tier 1	PARP1	1	226548392	226595780	-1	poly (ADP-ribose) polymerase 1 [Source:HGNC Symbol;Acc:270]	0	Y	N	N
ENSG00000143801	Tier 1	PSEN2	1	227057885	227083806	1	presenilin 2 (Alzheimer disease 4) [Source:HGNC Symbol;Acc:9509]	0	Y	N	N
ENSG00000143819	Tier 1	EPHX1	1	225997794	226033260	1	epoxide hydrolase 1, microsomal (xenobiotic) [Source:HGNC Symbol;Acc:3401]	0	N	N	Y
ENSG00000143839	Tier 1	REN	1	204123944	204135465	-1	renin [Source:HGNC Symbol;Acc:9958]	0	Y	Y	N
ENSG00000143851	Tier 1	PTPN7	1	202116141	202130716	-1	protein tyrosine phosphatase, non-receptor type 7 [Source:HGNC Symbol;Acc:9659]	0	Y	N	N
ENSG00000144230	Tier 1	GPR17	2	128403439	128410213	1	G protein-coupled receptor 17 [Source:HGNC Symbol;Acc:4471]	0	Y	Y	N
ENSG00000144285	Tier 1	SCN1A	2	166845670	166984523	-1	sodium channel, voltage-gated, type I, alpha subunit [Source:HGNC Symbol;Acc:10585]	6	Y	N	N
ENSG00000144481	Tier 1	TRPM8	2	234826043	234928166	1	transient receptor potential cation channel, subfamily M, member 8 [Source:HGNC Symbol;Acc:17961]	6	Y	N	N
ENSG00000144671	Tier 1	SLC22A14	3	38323785	38360066	1	solute carrier family 22, member 14 [Source:HGNC Symbol;Acc:8495]	0	Y	N	Y
ENSG00000144852	Tier 1	NR1I2	3	119499331	119537332	1	nuclear receptor subfamily 1, group I, member 2 [Source:HGNC Symbol;Acc:7968]	1	Y	N	Y
ENSG00000144891	Tier 1	AGTR1	3	148415571	148460795	1	angiotensin II receptor, type 1 [Source:HGNC Symbol;Acc:336]	0	Y	Y	N
ENSG00000145242	Tier 1	EPHA5	4	66185281	66536213	-1	EPH receptor A5 [Source:HGNC Symbol;Acc:3389]	0	Y	Y	N
ENSG00000145321	Tier 1	GC	4	72607410	72669758	-1	group-specific component (vitamin D binding protein) [Source:HGNC Symbol;Acc:4187]	8	Y	Y	N
ENSG00000145349	Tier 1	CAMK2D	4	114372188	114683083	-1	calcium/calmodulin-dependent protein kinase II delta [Source:HGNC Symbol;Acc:1462]	1	Y	N	N
ENSG00000145386	Tier 1	CCNA2	4	122737599	122745087	-1	cyclin A2 [Source:HGNC Symbol;Acc:1578]	0	Y	N	N
ENSG00000145545	Tier 1	SRD5A1	5	6633456	6669675	1	steroid-5-alpha-reductase, alpha polypeptide 1 (3-oxo-5 alpha-steroid delta 4-dehydrogenase alpha 1) [Source:HGNC Symbol;Acc:11284]	0	Y	N	N
ENSG00000145777	Tier 1	TSLP	5	110405760	110413722	1	thymic stromal lymphopoietin [Source:HGNC Symbol;Acc:30743]	5	N	Y	N
ENSG00000145839	Tier 1	IL9	5	135227935	135231516	-1	interleukin 9 [Source:HGNC Symbol;Acc:6029]	0	N	Y	N
ENSG00000145863	Tier 1	GABRA6	5	160974069	161129599	1	gamma-aminobutyric acid (GABA) A receptor, alpha 6 [Source:HGNC Symbol;Acc:4080]	0	Y	Y	N
ENSG00000145864	Tier 1	GABRB2	5	160715436	160976050	-1	gamma-aminobutyric acid (GABA) A receptor, beta 2 [Source:HGNC Symbol;Acc:4082]	0	Y	Y	N
ENSG00000145888	Tier 1	GLRA1	5	151202074	151304403	-1	glycine receptor, alpha 1 [Source:HGNC Symbol;Acc:4326]	0	Y	Y	N
ENSG00000145949	Tier 1	MYLK4	6	2663863	2751200	-1	myosin light chain kinase family, member 4 [Source:HGNC Symbol;Acc:27972]	0	Y	N	N
ENSG00000146070	Tier 1	PLA2G7	6	46671938	46703430	-1	phospholipase A2, group VII (platelet-activating factor acetylhydrolase, plasma) [Source:HGNC Symbol;Acc:9040]	4	Y	Y	N
ENSG00000146233	Tier 1	CYP39A1	6	46517541	46620523	-1	cytochrome P450, family 39, subfamily A, polypeptide 1 [Source:HGNC Symbol;Acc:17449]	4	N	N	Y
ENSG00000146242	Tier 1	TPBG	6	83072923	83080545	1	trophoblast glycoprotein [Source:HGNC Symbol;Acc:12004]	0	Y	Y	N
ENSG00000146399	Tier 1	TAAR1	6	132966123	132967142	-1	trace amine associated receptor 1 [Source:HGNC Symbol;Acc:17734]	0	Y	Y	N
ENSG00000146477	Tier 1	SLC22A3	6	160769300	160876014	1	solute carrier family 22 (organic cation transporter), member 3 [Source:HGNC Symbol;Acc:10967]	10	Y	N	Y
ENSG00000146648	Tier 1	EGFR	7	55086714	55324313	1	epidermal growth factor receptor [Source:HGNC Symbol;Acc:3236]	0	Y	Y	N
ENSG00000146872	Tier 1	TLK2	17	60536019	60692842	1	tousled-like kinase 2 [Source:HGNC Symbol;Acc:11842]	0	Y	N	N
ENSG00000146904	Tier 1	EPHA1	7	143087382	143105985	-1	EPH receptor A1 [Source:HGNC Symbol;Acc:3385]	1	Y	N	N
ENSG00000147082	Tier 1	CCNB3	X	49967364	50094909	1	cyclin B3 [Source:HGNC Symbol;Acc:18709]	0	Y	N	N
ENSG00000147099	Tier 1	HDAC8	X	71549366	71792953	-1	histone deacetylase 8 [Source:HGNC Symbol;Acc:13315]	0	Y	N	N
ENSG00000147119	Tier 1	CHST7	X	46433219	46457843	1	carbohydrate (N-acetylglucosamine 6-O) sulfotransferase 7 [Source:HGNC Symbol;Acc:13817]	0	N	N	Y
ENSG00000147155	Tier 1	EBP	X	48379546	48387104	1	emopamil binding protein (sterol isomerase) [Source:HGNC Symbol;Acc:3133]	0	Y	N	N
ENSG00000147246	Tier 1	HTR2C	X	113818551	114144624	1	5-hydroxytryptamine (serotonin) receptor 2C, G protein-coupled [Source:HGNC Symbol;Acc:5295]	0	Y	Y	N
ENSG00000147257	Tier 1	GPC3	X	132669773	133119922	-1	glypican 3 [Source:HGNC Symbol;Acc:4451]	0	N	Y	N
ENSG00000147576	Tier 1	ADHFE1	8	67342420	67383836	1	alcohol dehydrogenase, iron containing, 1 [Source:HGNC Symbol;Acc:16354]	2	N	N	Y
ENSG00000147873	Tier 1	IFNA5	9	21304613	21305312	-1	interferon, alpha 5 [Source:HGNC Symbol;Acc:5426]	0	N	Y	N
ENSG00000147955	Tier 1	SIGMAR1	9	34634719	34637806	-1	sigma non-opioid intracellular receptor 1 [Source:HGNC Symbol;Acc:8157]	0	Y	N	N
ENSG00000148053	Tier 1	NTRK2	9	87283466	87638505	1	neurotrophic tyrosine kinase, receptor, type 2 [Source:HGNC Symbol;Acc:8032]	0	Y	Y	N
ENSG00000148154	Tier 1	UGCG	9	114659046	114697649	1	UDP-glucose ceramide glucosyltransferase [Source:HGNC Symbol;Acc:12524]	0	Y	N	N
ENSG00000148344	Tier 1	PTGES	9	132500610	132515326	-1	prostaglandin E synthase [Source:HGNC Symbol;Acc:9599]	0	Y	N	N
ENSG00000148400	Tier 1	NOTCH1	9	139388896	139440314	-1	notch 1 [Source:HGNC Symbol;Acc:7881]	0	Y	Y	N
ENSG00000148408	Tier 1	CACNA1B	9	140772241	141019076	1	calcium channel, voltage-dependent, N type, alpha 1B subunit [Source:HGNC Symbol;Acc:1389]	0	Y	Y	N
ENSG00000148660	Tier 1	CAMK2G	10	75572259	75634343	-1	calcium/calmodulin-dependent protein kinase II gamma [Source:HGNC Symbol;Acc:1463]	2	Y	N	N
ENSG00000148680	Tier 1	HTR7	10	92500578	92617671	-1	5-hydroxytryptamine (serotonin) receptor 7, adenylate cyclase-coupled [Source:HGNC Symbol;Acc:5302]	1	Y	Y	N
ENSG00000148795	Tier 1	CYP17A1	10	104590288	104597290	-1	cytochrome P450, family 17, subfamily A, polypeptide 1 [Source:HGNC Symbol;Acc:2593]	24	Y	N	Y
ENSG00000148834	Tier 1	GSTO1	10	105995114	106027217	1	glutathione S-transferase omega 1 [Source:HGNC Symbol;Acc:13312]	1	N	N	Y
ENSG00000148848	Tier 1	ADAM12	10	127700950	128077024	-1	ADAM metallopeptidase domain 12 [Source:HGNC Symbol;Acc:190]	0	Y	Y	N
ENSG00000149269	Tier 1	PAK1	11	77032752	77185680	-1	p21 protein (Cdc42/Rac)-activated kinase 1 [Source:HGNC Symbol;Acc:8590]	0	Y	N	N
ENSG00000149294	Tier 1	NCAM1	11	112831997	113149158	1	neural cell adhesion molecule 1 [Source:HGNC Symbol;Acc:7656]	1	N	Y	N
ENSG00000149295	Tier 1	DRD2	11	113280318	113346413	-1	dopamine receptor D2 [Source:HGNC Symbol;Acc:3023]	1	Y	Y	N
ENSG00000149305	Tier 1	HTR3B	11	113775399	113817287	1	5-hydroxytryptamine (serotonin) receptor 3B, ionotropic [Source:HGNC Symbol;Acc:5298]	1	Y	N	N
ENSG00000149403	Tier 1	GRIK4	11	120382468	120859613	1	glutamate receptor, ionotropic, kainate 4 [Source:HGNC Symbol;Acc:4582]	0	Y	N	N
ENSG00000149452	Tier 1	SLC22A8	11	62756626	62783311	-1	solute carrier family 22 (organic anion transporter), member 8 [Source:HGNC Symbol;Acc:10972]	0	Y	N	Y
ENSG00000149554	Tier 1	CHEK1	11	125495036	125546150	1	checkpoint kinase 1 [Source:HGNC Symbol;Acc:1925]	0	Y	N	N
ENSG00000149742	Tier 1	SLC22A9	11	63137261	63177766	1	solute carrier family 22 (organic anion transporter), member 9 [Source:HGNC Symbol;Acc:16261]	0	Y	N	Y
ENSG00000149968	Tier 1	MMP3	11	102706532	102714534	-1	matrix metallopeptidase 3 (stromelysin 1, progelatinase) [Source:HGNC Symbol;Acc:7173]	7	Y	Y	N
ENSG00000150093	Tier 1	ITGB1	10	33189247	33294720	-1	integrin, beta 1 (fibronectin receptor, beta polypeptide, antigen CD29 includes MDF2, MSK12) [Source:HGNC Symbol;Acc:6153]	0	Y	Y	N
ENSG00000150337	Tier 1	FCGR1A	1	149754227	149764074	1	Fc fragment of IgG, high affinity Ia, receptor (CD64) [Source:HGNC Symbol;Acc:3613]	0	N	Y	N
ENSG00000150457	Tier 1	LATS2	13	21547171	21635686	-1	large tumor suppressor kinase 2 [Source:HGNC Symbol;Acc:6515]	0	Y	N	N
ENSG00000150540	Tier 1	HNMT	2	138721590	138773930	1	histamine N-methyltransferase [Source:HGNC Symbol;Acc:5028]	0	Y	N	Y
ENSG00000150593	Tier 1	PDCD4	10	112631565	112659764	1	programmed cell death 4 (neoplastic transformation inhibitor) [Source:HGNC Symbol;Acc:8763]	0	Y	N	N
ENSG00000150594	Tier 1	ADRA2A	10	112836790	112840658	1	adrenoceptor alpha 2A [Source:HGNC Symbol;Acc:281]	0	Y	Y	N
ENSG00000150782	Tier 1	IL18	11	112013974	112034840	-1	interleukin 18 (interferon-gamma-inducing factor) [Source:HGNC Symbol;Acc:5986]	5	N	Y	N
ENSG00000151067	Tier 1	CACNA1C	12	2079952	2802108	1	calcium channel, voltage-dependent, L type, alpha 1C subunit [Source:HGNC Symbol;Acc:1390]	7	Y	N	N
ENSG00000151090	Tier 1	THRB	3	24158651	24536773	-1	thyroid hormone receptor, beta [Source:HGNC Symbol;Acc:11799]	3	Y	N	N
ENSG00000151224	Tier 1	MAT1A	10	82031576	82049440	-1	methionine adenosyltransferase I, alpha [Source:HGNC Symbol;Acc:6903]	0	N	N	Y
ENSG00000151247	Tier 1	EIF4E	4	99792835	99851788	-1	eukaryotic translation initiation factor 4E [Source:HGNC Symbol;Acc:3287]	0	Y	N	N
ENSG00000151422	Tier 1	FER	5	108083523	108532542	1	fer (fps/fes related) tyrosine kinase [Source:HGNC Symbol;Acc:3655]	1	Y	N	N
ENSG00000151577	Tier 1	DRD3	3	113847499	113918254	-1	dopamine receptor D3 [Source:HGNC Symbol;Acc:3024]	0	Y	Y	N
ENSG00000151617	Tier 1	EDNRA	4	148402069	148466106	1	endothelin receptor type A [Source:HGNC Symbol;Acc:3179]	2	Y	Y	N
ENSG00000151623	Tier 1	NR3C2	4	148999913	149365850	-1	nuclear receptor subfamily 3, group C, member 2 [Source:HGNC Symbol;Acc:7979]	1	Y	N	N
ENSG00000151665	Tier 1	PIGF	2	46808076	46844258	-1	phosphatidylinositol glycan anchor biosynthesis, class F [Source:HGNC Symbol;Acc:8962]	0	N	Y	N
ENSG00000151694	Tier 1	ADAM17	2	9628615	9695921	-1	ADAM metallopeptidase domain 17 [Source:HGNC Symbol;Acc:195]	0	Y	Y	N
ENSG00000151834	Tier 1	GABRA2	4	46250444	46477247	-1	gamma-aminobutyric acid (GABA) A receptor, alpha 2 [Source:HGNC Symbol;Acc:4076]	0	Y	Y	N
ENSG00000152270	Tier 1	PDE3B	11	14665269	14892350	1	phosphodiesterase 3B, cGMP-inhibited [Source:HGNC Symbol;Acc:8779]	5	Y	N	Y
ENSG00000152578	Tier 1	GRIA4	11	105480721	105852819	1	glutamate receptor, ionotropic, AMPA 4 [Source:HGNC Symbol;Acc:4574]	1	Y	Y	N
ENSG00000152601	Tier 1	MBNL1	3	151961617	152183569	1	muscleblind-like splicing regulator 1 [Source:HGNC Symbol;Acc:6923]	0	Y	N	N
ENSG00000152822	Tier 1	GRM1	6	146348782	146758734	1	glutamate receptor, metabotropic 1 [Source:HGNC Symbol;Acc:4593]	0	Y	N	N
ENSG00000153208	Tier 1	MERTK	2	112656056	112787138	1	c-mer proto-oncogene tyrosine kinase [Source:HGNC Symbol;Acc:7027]	2	Y	Y	N
ENSG00000153253	Tier 1	SCN3A	2	165944032	166060577	-1	sodium channel, voltage-gated, type III, alpha subunit [Source:HGNC Symbol;Acc:10590]	0	Y	N	N
ENSG00000153923	Tier 1	CLCA3P	1	87099956	87121059	1	chloride channel accessory 3, pseudogene [Source:HGNC Symbol;Acc:2017]	0	Y	N	N
ENSG00000153956	Tier 1	CACNA2D1	7	81575760	82073114	-1	calcium channel, voltage-dependent, alpha 2/delta subunit 1 [Source:HGNC Symbol;Acc:1399]	0	Y	N	N
ENSG00000154080	Tier 1	CHST9	18	24495595	24765281	-1	carbohydrate (N-acetylgalactosamine 4-0) sulfotransferase 9 [Source:HGNC Symbol;Acc:19898]	1	N	Y	Y
ENSG00000154188	Tier 1	ANGPT1	8	108261721	108510283	-1	angiopoietin 1 [Source:HGNC Symbol;Acc:484]	0	N	Y	N
ENSG00000154229	Tier 1	PRKCA	17	64298754	64806861	1	protein kinase C, alpha [Source:HGNC Symbol;Acc:9393]	3	Y	N	N
ENSG00000154310	Tier 1	TNIK	3	170779128	171178197	-1	TRAF2 and NCK interacting kinase [Source:HGNC Symbol;Acc:30765]	0	Y	N	N
ENSG00000154928	Tier 1	EPHB1	3	134316643	134979309	1	EPH receptor B1 [Source:HGNC Symbol;Acc:3392]	0	Y	Y	N
ENSG00000155111	Tier 1	CDK19	6	110931181	111137161	-1	cyclin-dependent kinase 19 [Source:HGNC Symbol;Acc:19338]	0	Y	N	N
ENSG00000155380	Tier 1	SLC16A1	1	113454469	113499635	-1	solute carrier family 16 (monocarboxylate transporter), member 1 [Source:HGNC Symbol;Acc:10922]	0	Y	N	Y
ENSG00000155465	Tier 1	SLC7A7	14	23242431	23299029	-1	solute carrier family 7 (amino acid transporter light chain, y+L system), member 7 [Source:HGNC Symbol;Acc:11065]	0	N	N	Y
ENSG00000155511	Tier 1	GRIA1	5	152869175	153193429	1	glutamate receptor, ionotropic, AMPA 1 [Source:HGNC Symbol;Acc:4571]	1	Y	Y	N
ENSG00000156006	Tier 1	NAT2	8	18248755	18258728	1	N-acetyltransferase 2 (arylamine N-acetyltransferase) [Source:HGNC Symbol;Acc:7646]	13	N	N	Y
ENSG00000156096	Tier 1	UGT2B4	4	70345883	70391732	-1	UDP glucuronosyltransferase 2 family, polypeptide B4 [Source:HGNC Symbol;Acc:12553]	0	N	Y	Y
ENSG00000156103	Tier 1	MMP16	8	89044237	89340254	-1	matrix metallopeptidase 16 (membrane-inserted) [Source:HGNC Symbol;Acc:7162]	5	Y	Y	N
ENSG00000156222	Tier 1	SLC28A1	15	85427885	85518876	1	solute carrier family 28 (concentrative nucleoside transporter), member 1 [Source:HGNC Symbol;Acc:11001]	0	N	N	Y
ENSG00000156427	Tier 1	FGF18	5	170846660	170884627	1	fibroblast growth factor 18 [Source:HGNC Symbol;Acc:3674]	0	Y	Y	N
ENSG00000156711	Tier 1	MAPK13	6	36095586	36107842	1	mitogen-activated protein kinase 13 [Source:HGNC Symbol;Acc:6875]	0	Y	N	N
ENSG00000156738	Tier 1	MS4A1	11	60223225	60238233	1	membrane-spanning 4-domains, subfamily A, member 1 [Source:HGNC Symbol;Acc:7315]	0	N	Y	N
ENSG00000156873	Tier 1	PHKG2	16	30759591	30772490	1	phosphorylase kinase, gamma 2 (testis) [Source:HGNC Symbol;Acc:8931]	1	Y	N	N
ENSG00000157005	Tier 1	SST	3	187386694	187388187	-1	somatostatin [Source:HGNC Symbol;Acc:11329]	0	N	Y	N
ENSG00000157017	Tier 1	GHRL	3	10327359	10334631	-1	ghrelin/obestatin prepropeptide [Source:HGNC Symbol;Acc:18129]	0	Y	Y	N
ENSG00000157103	Tier 1	SLC6A1	3	11034410	11080933	1	solute carrier family 6 (neurotransmitter transporter), member 1 [Source:HGNC Symbol;Acc:11042]	0	Y	N	N
ENSG00000157219	Tier 1	HTR5A	7	154862034	154877459	1	5-hydroxytryptamine (serotonin) receptor 5A, G protein-coupled [Source:HGNC Symbol;Acc:5300]	0	Y	Y	N
ENSG00000157227	Tier 1	MMP14	14	23305766	23318236	1	matrix metallopeptidase 14 (membrane-inserted) [Source:HGNC Symbol;Acc:7160]	0	Y	N	N
ENSG00000157326	Tier 1	DHRS4	14	24422795	24438488	1	dehydrogenase/reductase (SDR family) member 4 [Source:HGNC Symbol;Acc:16985]	0	N	N	Y
ENSG00000157379	Tier 1	DHRS1	14	24759804	24769039	-1	dehydrogenase/reductase (SDR family) member 1 [Source:HGNC Symbol;Acc:16445]	1	N	N	Y
ENSG00000157388	Tier 1	CACNA1D	3	53528683	53847760	1	calcium channel, voltage-dependent, L type, alpha 1D subunit [Source:HGNC Symbol;Acc:1391]	2	Y	N	N
ENSG00000157404	Tier 1	KIT	4	55524085	55606881	1	v-kit Hardy-Zuckerman 4 feline sarcoma viral oncogene homolog [Source:HGNC Symbol;Acc:6342]	0	Y	Y	N
ENSG00000157456	Tier 1	CCNB2	15	59397277	59417244	1	cyclin B2 [Source:HGNC Symbol;Acc:1580]	0	Y	N	N
ENSG00000157540	Tier 1	DYRK1A	21	38738092	38889753	1	dual-specificity tyrosine-(Y)-phosphorylation regulated kinase 1A [Source:HGNC Symbol;Acc:3091]	0	Y	N	N
ENSG00000157764	Tier 1	BRAF	7	140419127	140624564	-1	v-raf murine sarcoma viral oncogene homolog B [Source:HGNC Symbol;Acc:1097]	0	Y	N	N
ENSG00000157765	Tier 1	SLC34A2	4	25656923	25680370	1	solute carrier family 34 (type II sodium/phosphate contransporter), member 2 [Source:HGNC Symbol;Acc:11020]	0	N	Y	N
ENSG00000158104	Tier 1	HPD	12	122277433	122301502	-1	4-hydroxyphenylpyruvate dioxygenase [Source:HGNC Symbol;Acc:5147]	8	Y	N	N
ENSG00000158125	Tier 1	XDH	2	31557187	31637581	-1	xanthine dehydrogenase [Source:HGNC Symbol;Acc:12805]	1	Y	Y	Y
ENSG00000158296	Tier 1	SLC13A3	20	45186463	45304714	-1	solute carrier family 13 (sodium-dependent dicarboxylate transporter), member 3 [Source:HGNC Symbol;Acc:14430]	2	N	N	Y
ENSG00000158748	Tier 1	HTR6	1	19991780	20006055	1	5-hydroxytryptamine (serotonin) receptor 6, G protein-coupled [Source:HGNC Symbol;Acc:5301]	0	Y	Y	N
ENSG00000158825	Tier 1	CDA	1	20915441	20945401	1	cytidine deaminase [Source:HGNC Symbol;Acc:1712]	0	Y	Y	Y
ENSG00000159110	Tier 1	IFNAR2	21	34602206	34637980	1	interferon (alpha, beta and omega) receptor 2 [Source:HGNC Symbol;Acc:5433]	0	N	Y	N
ENSG00000159128	Tier 1	IFNGR2	21	34775202	34851655	1	interferon gamma receptor 2 (interferon gamma transducer 1) [Source:HGNC Symbol;Acc:5440]	2	N	Y	N
ENSG00000159131	Tier 1	GART	21	34876238	34915797	-1	phosphoribosylglycinamide formyltransferase, phosphoribosylglycinamide synthetase, phosphoribosylaminoimidazole synthetase [Source:HGNC Symbol;Acc:4163]	0	Y	N	N
ENSG00000159164	Tier 1	SV2A	1	149874870	149889434	-1	synaptic vesicle glycoprotein 2A [Source:HGNC Symbol;Acc:20566]	0	Y	N	N
ENSG00000159228	Tier 1	CBR1	21	37442239	37445464	1	carbonyl reductase 1 [Source:HGNC Symbol;Acc:1548]	0	Y	N	Y
ENSG00000159231	Tier 1	CBR3	21	37507210	37518864	1	carbonyl reductase 3 [Source:HGNC Symbol;Acc:1549]	0	N	N	Y
ENSG00000159423	Tier 1	ALDH4A1	1	19197926	19229275	-1	aldehyde dehydrogenase 4 family, member A1 [Source:HGNC Symbol;Acc:406]	0	Y	N	Y
ENSG00000159640	Tier 1	ACE	17	61554422	61599205	1	angiotensin I converting enzyme [Source:HGNC Symbol;Acc:2707]	13	Y	Y	N
ENSG00000159958	Tier 1	TNFRSF13C	22	42321045	42322822	-1	tumor necrosis factor receptor superfamily, member 13C [Source:HGNC Symbol;Acc:17755]	0	N	Y	N
ENSG00000160013	Tier 1	PTGIR	19	47123725	47128375	-1	prostaglandin I2 (prostacyclin) receptor (IP) [Source:HGNC Symbol;Acc:9602]	1	Y	N	N
ENSG00000160179	Tier 1	ABCG1	21	43619799	43717354	1	ATP-binding cassette, sub-family G (WHITE), member 1 [Source:HGNC Symbol;Acc:73]	0	N	Y	Y
ENSG00000160223	Tier 1	ICOSLG	21	45642874	45660849	-1	inducible T-cell co-stimulator ligand [Source:HGNC Symbol;Acc:17087]	1	N	Y	N
ENSG00000160255	Tier 1	ITGB2	21	46305868	46351904	-1	integrin, beta 2 (complement component 3 receptor 3 and 4 subunit) [Source:HGNC Symbol;Acc:6155]	0	Y	Y	N
ENSG00000160396	Tier 1	HIPK4	19	40885178	40896094	-1	homeodomain interacting protein kinase 4 [Source:HGNC Symbol;Acc:19007]	0	Y	N	N
ENSG00000160469	Tier 1	BRSK1	19	55793440	55823901	1	BR serine/threonine kinase 1 [Source:HGNC Symbol;Acc:18994]	4	Y	N	N
ENSG00000160551	Tier 1	TAOK1	17	27717482	27878922	1	TAO kinase 1 [Source:HGNC Symbol;Acc:29259]	6	Y	N	N
ENSG00000160584	Tier 1	SIK3	11	116714118	116969153	-1	SIK family kinase 3 [Source:HGNC Symbol;Acc:29165]	8	Y	N	N
ENSG00000160683	Tier 1	CXCR5	11	118754475	118768508	1	chemokine (C-X-C motif) receptor 5 [Source:HGNC Symbol;Acc:1060]	2	Y	Y	N
ENSG00000160712	Tier 1	IL6R	1	154377669	154441926	1	interleukin 6 receptor [Source:HGNC Symbol;Acc:6019]	9	N	Y	N
ENSG00000160716	Tier 1	CHRNB2	1	154540257	154552502	1	cholinergic receptor, nicotinic, beta 2 (neuronal) [Source:HGNC Symbol;Acc:1962]	0	Y	Y	N
ENSG00000160752	Tier 1	FDPS	1	155278539	155290457	1	farnesyl diphosphate synthase [Source:HGNC Symbol;Acc:3631]	5	Y	N	N
ENSG00000160789	Tier 1	LMNA	1	156052364	156109880	1	lamin A/C [Source:HGNC Symbol;Acc:6636]	1	Y	N	N
ENSG00000160791	Tier 1	CCR5	3	46411633	46417697	1	chemokine (C-C motif) receptor 5 (gene/pseudogene) [Source:HGNC Symbol;Acc:1606]	0	Y	Y	N
ENSG00000160801	Tier 1	PTH1R	3	46919236	46945287	1	parathyroid hormone 1 receptor [Source:HGNC Symbol;Acc:9608]	0	Y	Y	N
ENSG00000160867	Tier 1	FGFR4	5	176513887	176525145	1	fibroblast growth factor receptor 4 [Source:HGNC Symbol;Acc:3691]	1	Y	Y	N
ENSG00000160868	Tier 1	CYP3A4	7	99354604	99381888	-1	cytochrome P450, family 3, subfamily A, polypeptide 4 [Source:HGNC Symbol;Acc:2637]	1	Y	N	Y
ENSG00000160870	Tier 1	CYP3A7	7	99302660	99332819	-1	cytochrome P450, family 3, subfamily A, polypeptide 7 [Source:HGNC Symbol;Acc:2640]	5	Y	N	Y
ENSG00000160882	Tier 1	CYP11B1	8	143953772	143961262	-1	cytochrome P450, family 11, subfamily B, polypeptide 1 [Source:HGNC Symbol;Acc:2591]	0	Y	N	Y
ENSG00000160951	Tier 1	PTGER1	19	14583278	14586174	-1	prostaglandin E receptor 1 (subtype EP1), 42kDa [Source:HGNC Symbol;Acc:9593]	0	Y	N	N
ENSG00000161509	Tier 1	GRIN2C	17	72838162	72857627	-1	glutamate receptor, ionotropic, N-methyl D-aspartate 2C [Source:HGNC Symbol;Acc:4587]	0	Y	N	N
ENSG00000161638	Tier 1	ITGA5	12	54789045	54813244	-1	integrin, alpha 5 (fibronectin receptor, alpha polypeptide) [Source:HGNC Symbol;Acc:6141]	0	Y	Y	N
ENSG00000161905	Tier 1	ALOX15	17	4534197	4545589	-1	arachidonate 15-lipoxygenase [Source:HGNC Symbol;Acc:433]	0	Y	N	N
ENSG00000162009	Tier 1	SSTR5	16	1122756	1131454	1	somatostatin receptor 5 [Source:HGNC Symbol;Acc:11334]	0	Y	Y	N
ENSG00000162302	Tier 1	RPS6KA4	11	64126620	64139687	1	ribosomal protein S6 kinase, 90kDa, polypeptide 4 [Source:HGNC Symbol;Acc:10433]	5	Y	N	N
ENSG00000162409	Tier 1	PRKAA2	1	57110995	57181008	1	protein kinase, AMP-activated, alpha 2 catalytic subunit [Source:HGNC Symbol;Acc:9377]	0	Y	N	N
ENSG00000162434	Tier 1	JAK1	1	65298912	65432187	-1	Janus kinase 1 [Source:HGNC Symbol;Acc:6190]	0	Y	N	N
ENSG00000162496	Tier 1	DHRS3	1	12627939	12677737	-1	dehydrogenase/reductase (SDR family) member 3 [Source:HGNC Symbol;Acc:17693]	0	N	N	Y
ENSG00000162733	Tier 1	DDR2	1	162601163	162757190	1	discoidin domain receptor tyrosine kinase 2 [Source:HGNC Symbol;Acc:2731]	0	Y	Y	N
ENSG00000162736	Tier 1	NCSTN	1	160313062	160328742	1	nicastrin [Source:HGNC Symbol;Acc:17091]	0	Y	N	N
ENSG00000163131	Tier 1	CTSS	1	150702672	150738433	-1	cathepsin S [Source:HGNC Symbol;Acc:2545]	5	Y	N	N
ENSG00000163235	Tier 1	TGFA	2	70674412	70781325	-1	transforming growth factor, alpha [Source:HGNC Symbol;Acc:11765]	0	N	Y	N
ENSG00000163285	Tier 1	GABRG1	4	46037786	46126098	-1	gamma-aminobutyric acid (GABA) A receptor, gamma 1 [Source:HGNC Symbol;Acc:4086]	0	Y	Y	N
ENSG00000163288	Tier 1	GABRB1	4	46995740	47428461	1	gamma-aminobutyric acid (GABA) A receptor, beta 1 [Source:HGNC Symbol;Acc:4081]	0	Y	Y	N
ENSG00000163349	Tier 1	HIPK1	1	114471814	114520426	1	homeodomain interacting protein kinase 1 [Source:HGNC Symbol;Acc:19006]	0	Y	N	N
ENSG00000163393	Tier 1	SLC22A15	1	116519119	116612675	1	solute carrier family 22, member 15 [Source:HGNC Symbol;Acc:20301]	0	Y	N	Y
ENSG00000163394	Tier 1	CCKAR	4	26483022	26492084	-1	cholecystokinin A receptor [Source:HGNC Symbol;Acc:1570]	0	Y	Y	N
ENSG00000163399	Tier 1	ATP1A1	1	116915290	116952883	1	ATPase, Na+/K+ transporting, alpha 1 polypeptide [Source:HGNC Symbol;Acc:799]	0	Y	N	N
ENSG00000163406	Tier 1	SLC15A2	3	121612936	121662949	1	solute carrier family 15 (oligopeptide transporter), member 2 [Source:HGNC Symbol;Acc:10921]	1	Y	N	Y
ENSG00000163464	Tier 1	CXCR1	2	219027568	219031718	-1	chemokine (C-X-C motif) receptor 1 [Source:HGNC Symbol;Acc:6026]	2	Y	Y	N
ENSG00000163485	Tier 1	ADORA1	1	203059782	203136533	1	adenosine A1 receptor [Source:HGNC Symbol;Acc:262]	0	Y	N	N
ENSG00000163513	Tier 1	TGFBR2	3	30647994	30735634	1	transforming growth factor, beta receptor II (70/80kDa) [Source:HGNC Symbol;Acc:11773]	1	Y	Y	N
ENSG00000163517	Tier 1	HDAC11	3	13521224	13547916	1	histone deacetylase 11 [Source:HGNC Symbol;Acc:19086]	1	Y	N	N
ENSG00000163545	Tier 1	NUAK2	1	205271187	205290883	-1	NUAK family, SNF1-like kinase, 2 [Source:HGNC Symbol;Acc:29558]	0	Y	N	N
ENSG00000163558	Tier 1	PRKCI	3	169940153	170023769	1	protein kinase C, iota [Source:HGNC Symbol;Acc:9404]	0	Y	N	N
ENSG00000163586	Tier 1	FABP1	2	88422510	88427635	-1	fatty acid binding protein 1, liver [Source:HGNC Symbol;Acc:3555]	0	Y	N	N
ENSG00000163599	Tier 1	CTLA4	2	204732509	204738683	1	cytotoxic T-lymphocyte-associated protein 4 [Source:HGNC Symbol;Acc:2505]	9	N	Y	N
ENSG00000163600	Tier 1	ICOS	2	204801471	204826300	1	inducible T-cell co-stimulator [Source:HGNC Symbol;Acc:5351]	1	N	Y	N
ENSG00000163673	Tier 1	DCLK3	3	36753913	36781352	-1	doublecortin-like kinase 3 [Source:HGNC Symbol;Acc:19005]	0	Y	N	N
ENSG00000163823	Tier 1	CCR1	3	46243200	46249887	-1	chemokine (C-C motif) receptor 1 [Source:HGNC Symbol;Acc:1602]	3	Y	Y	N
ENSG00000163873	Tier 1	GRIK3	1	37261128	37499730	-1	glutamate receptor, ionotropic, kainate 3 [Source:HGNC Symbol;Acc:4581]	0	Y	N	N
ENSG00000163932	Tier 1	PRKCD	3	53190025	53226733	1	protein kinase C, delta [Source:HGNC Symbol;Acc:9399]	0	Y	N	N
ENSG00000164024	Tier 1	METAP1	4	99916771	99983964	1	methionyl aminopeptidase 1 [Source:HGNC Symbol;Acc:15789]	0	Y	N	Y
ENSG00000164078	Tier 1	MST1R	3	49924435	49941299	-1	macrophage stimulating 1 receptor (c-met-related tyrosine kinase) [Source:HGNC Symbol;Acc:7381]	3	Y	Y	N
ENSG00000164082	Tier 1	GRM2	3	51741086	51752629	1	glutamate receptor, metabotropic 2 [Source:HGNC Symbol;Acc:4594]	1	Y	N	N
ENSG00000164129	Tier 1	NPY5R	4	164265091	164273086	1	neuropeptide Y receptor Y5 [Source:HGNC Symbol;Acc:7958]	0	Y	Y	N
ENSG00000164136	Tier 1	IL15	4	142557752	142655140	1	interleukin 15 [Source:HGNC Symbol;Acc:5977]	0	N	Y	N
ENSG00000164171	Tier 1	ITGA2	5	52285156	52390609	1	integrin, alpha 2 (CD49B, alpha 2 subunit of VLA-2 receptor) [Source:HGNC Symbol;Acc:6137]	0	Y	Y	N
ENSG00000164270	Tier 1	HTR4	5	147830595	148056798	-1	5-hydroxytryptamine (serotonin) receptor 4, G protein-coupled [Source:HGNC Symbol;Acc:5299]	4	Y	Y	N
ENSG00000164344	Tier 1	KLKB1	4	187130133	187179625	1	kallikrein B, plasma (Fletcher factor) 1 [Source:HGNC Symbol;Acc:6371]	10	Y	Y	N
ENSG00000164400	Tier 1	CSF2	5	131409483	131411859	1	colony stimulating factor 2 (granulocyte-macrophage) [Source:HGNC Symbol;Acc:2434]	8	N	Y	N
ENSG00000164418	Tier 1	GRIK2	6	101846664	102517958	1	glutamate receptor, ionotropic, kainate 2 [Source:HGNC Symbol;Acc:4580]	0	Y	N	N
ENSG00000164535	Tier 1	DAGLB	7	6448757	6523821	-1	diacylglycerol lipase, beta [Source:HGNC Symbol;Acc:28923]	1	Y	N	N
ENSG00000164543	Tier 1	STK17A	7	43622357	43666385	1	serine/threonine kinase 17a [Source:HGNC Symbol;Acc:11395]	0	Y	N	N
ENSG00000164647	Tier 1	STEAP1	7	89783689	89794143	1	six transmembrane epithelial antigen of the prostate 1 [Source:HGNC Symbol;Acc:11378]	1	N	Y	N
ENSG00000164690	Tier 1	SHH	7	155592680	155604967	-1	sonic hedgehog [Source:HGNC Symbol;Acc:10848]	0	Y	Y	N
ENSG00000164733	Tier 1	CTSB	8	11700033	11726957	-1	cathepsin B [Source:HGNC Symbol;Acc:2527]	0	Y	N	N
ENSG00000164742	Tier 1	ADCY1	7	45613739	45762715	1	adenylate cyclase 1 (brain) [Source:HGNC Symbol;Acc:232]	0	Y	N	N
ENSG00000164776	Tier 1	PHKG1	7	56148440	56160689	-1	phosphorylase kinase, gamma 1 (muscle) [Source:HGNC Symbol;Acc:8930]	2	Y	N	N
ENSG00000164850	Tier 1	GPER1	7	1121844	1133451	1	G protein-coupled estrogen receptor 1 [Source:HGNC Symbol;Acc:4485]	1	Y	Y	N
ENSG00000164867	Tier 1	NOS3	7	150688083	150711676	1	nitric oxide synthase 3 (endothelial cell) [Source:HGNC Symbol;Acc:7876]	0	Y	N	Y
ENSG00000164879	Tier 1	CA3	8	86285665	86361269	1	carbonic anhydrase III, muscle specific [Source:HGNC Symbol;Acc:1374]	1	Y	N	N
ENSG00000164885	Tier 1	CDK5	7	150750899	150755617	-1	cyclin-dependent kinase 5 [Source:HGNC Symbol;Acc:1774]	0	Y	N	N
ENSG00000164904	Tier 1	ALDH7A1	5	125877533	125931110	-1	aldehyde dehydrogenase 7 family, member A1 [Source:HGNC Symbol;Acc:877]	1	Y	N	Y
ENSG00000165025	Tier 1	SYK	9	93564069	93660831	1	spleen tyrosine kinase [Source:HGNC Symbol;Acc:11491]	1	Y	N	N
ENSG00000165029	Tier 1	ABCA1	9	107543283	107690518	-1	ATP-binding cassette, sub-family A (ABC1), member 1 [Source:HGNC Symbol;Acc:29]	15	Y	Y	Y
ENSG00000165092	Tier 1	ALDH1A1	9	75515578	75695358	-1	aldehyde dehydrogenase 1 family, member A1 [Source:HGNC Symbol;Acc:402]	0	Y	N	Y
ENSG00000165240	Tier 1	ATP7A	X	77166194	77305892	1	ATPase, Cu++ transporting, alpha polypeptide [Source:HGNC Symbol;Acc:869]	0	N	N	Y
ENSG00000165304	Tier 1	MELK	9	36572859	36677678	1	maternal embryonic leucine zipper kinase [Source:HGNC Symbol;Acc:16870]	0	Y	N	N
ENSG00000165409	Tier 1	TSHR	14	81421333	81612646	1	thyroid stimulating hormone receptor [Source:HGNC Symbol;Acc:12373]	1	Y	Y	N
ENSG00000165646	Tier 1	SLC18A2	10	119000604	119038941	1	solute carrier family 18 (vesicular monoamine transporter), member 2 [Source:HGNC Symbol;Acc:10935]	0	Y	N	N
ENSG00000165731	Tier 1	RET	10	43572475	43625799	1	ret proto-oncogene [Source:HGNC Symbol;Acc:9967]	2	Y	N	N
ENSG00000165841	Tier 1	CYP2C19	10	96447911	96613017	1	cytochrome P450, family 2, subfamily C, polypeptide 19 [Source:HGNC Symbol;Acc:2621]	12	Y	N	Y
ENSG00000166148	Tier 1	AVPR1A	12	63539014	63544722	-1	arginine vasopressin receptor 1A [Source:HGNC Symbol;Acc:895]	0	Y	Y	N
ENSG00000166206	Tier 1	GABRB3	15	26788693	27184686	-1	gamma-aminobutyric acid (GABA) A receptor, beta 3 [Source:HGNC Symbol;Acc:4083]	0	Y	Y	N
ENSG00000166501	Tier 1	PRKCB	16	23847322	24231932	1	protein kinase C, beta [Source:HGNC Symbol;Acc:9395]	1	Y	N	N
ENSG00000166603	Tier 1	MC4R	18	58038564	58040001	-1	melanocortin 4 receptor [Source:HGNC Symbol;Acc:6932]	0	Y	Y	N
ENSG00000166736	Tier 1	HTR3A	11	113845603	113861035	1	5-hydroxytryptamine (serotonin) receptor 3A, ionotropic [Source:HGNC Symbol;Acc:5297]	0	Y	N	N
ENSG00000166741	Tier 1	NNMT	11	114128509	114184007	1	nicotinamide N-methyltransferase [Source:HGNC Symbol;Acc:7861]	0	Y	N	Y
ENSG00000166794	Tier 1	PPIB	15	64448011	64455404	-1	peptidylprolyl isomerase B (cyclophilin B) [Source:HGNC Symbol;Acc:9255]	0	Y	Y	N
ENSG00000166851	Tier 1	PLK1	16	23688977	23701688	1	polo-like kinase 1 [Source:HGNC Symbol;Acc:9077]	1	Y	N	N
ENSG00000167165	Tier 1	UGT1A6	2	234600253	234681946	1	UDP glucuronosyltransferase 1 family, polypeptide A6 [Source:HGNC Symbol;Acc:12538]	32	N	N	Y
ENSG00000167244	Tier 1	IGF2	11	2150342	2170833	-1	insulin-like growth factor 2 (somatomedin A) [Source:HGNC Symbol;Acc:5466]	3	N	Y	N
ENSG00000167325	Tier 1	RRM1	11	4115937	4160106	1	ribonucleotide reductase M1 [Source:HGNC Symbol;Acc:10451]	0	Y	N	N
ENSG00000167346	Tier 1	MMP26	11	4726157	5013659	1	matrix metallopeptidase 26 [Source:HGNC Symbol;Acc:14249]	1	Y	Y	N
ENSG00000167397	Tier 1	VKORC1	16	31102163	31107301	-1	vitamin K epoxide reductase complex, subunit 1 [Source:HGNC Symbol;Acc:23663]	6	Y	N	N
ENSG00000167434	Tier 1	CA4	17	58227297	58248260	1	carbonic anhydrase IV [Source:HGNC Symbol;Acc:1375]	0	Y	Y	N
ENSG00000167468	Tier 1	GPX4	19	1103936	1106787	1	glutathione peroxidase 4 [Source:HGNC Symbol;Acc:4556]	2	N	N	Y
ENSG00000167536	Tier 1	DHRS13	17	27224799	27230089	-1	dehydrogenase/reductase (SDR family) member 13 [Source:HGNC Symbol;Acc:28326]	0	N	N	Y
ENSG00000167600	Tier 1	CYP2S1	19	41698954	41713444	1	cytochrome P450, family 2, subfamily S, polypeptide 1 [Source:HGNC Symbol;Acc:15654]	0	Y	N	Y
ENSG00000167601	Tier 1	AXL	19	41725108	41767671	1	AXL receptor tyrosine kinase [Source:HGNC Symbol;Acc:905]	0	Y	Y	N
ENSG00000167653	Tier 1	PSCA	8	143751726	143764142	1	prostate stem cell antigen [Source:HGNC Symbol;Acc:9500]	3	N	Y	N
ENSG00000167657	Tier 1	DAPK3	19	3958451	3971121	-1	death-associated protein kinase 3 [Source:HGNC Symbol;Acc:2676]	0	Y	N	N
ENSG00000167658	Tier 1	EEF2	19	3976054	3985467	-1	eukaryotic translation elongation factor 2 [Source:HGNC Symbol;Acc:3214]	0	N	Y	N
ENSG00000167723	Tier 1	TRPV3	17	3413796	3461289	-1	transient receptor potential cation channel, subfamily V, member 3 [Source:HGNC Symbol;Acc:18084]	0	Y	N	N
ENSG00000167900	Tier 1	TK1	17	76170160	76183314	-1	thymidine kinase 1, soluble [Source:HGNC Symbol;Acc:11830]	0	Y	N	N
ENSG00000167910	Tier 1	CYP7A1	8	59402737	59412795	-1	cytochrome P450, family 7, subfamily A, polypeptide 1 [Source:HGNC Symbol;Acc:2651]	3	N	N	Y
ENSG00000167941	Tier 1	SOST	17	41831099	41836156	-1	sclerostin [Source:HGNC Symbol;Acc:13771]	2	N	Y	N
ENSG00000168065	Tier 1	SLC22A11	11	64323098	64340347	1	solute carrier family 22 (organic anion/urate transporter), member 11 [Source:HGNC Symbol;Acc:18120]	3	Y	Y	Y
ENSG00000168067	Tier 1	MAP4K2	11	64556290	64570713	-1	mitogen-activated protein kinase kinase kinase kinase 2 [Source:HGNC Symbol;Acc:6864]	1	Y	N	N
ENSG00000168229	Tier 1	PTGDR	14	52734431	52743442	1	prostaglandin D2 receptor (DP) [Source:HGNC Symbol;Acc:9591]	0	Y	N	N
ENSG00000168298	Tier 1	HIST1H1E	6	26156559	26157343	1	histone cluster 1, H1e [Source:HGNC Symbol;Acc:4718]	0	N	Y	N
ENSG00000168356	Tier 1	SCN11A	3	38887260	38992052	-1	sodium channel, voltage-gated, type XI, alpha subunit [Source:HGNC Symbol;Acc:10583]	1	Y	N	N
ENSG00000168398	Tier 1	BDKRB2	14	96671016	96710666	1	bradykinin receptor B2 [Source:HGNC Symbol;Acc:1030]	0	Y	Y	N
ENSG00000168412	Tier 1	MTNR1A	4	187454809	187476721	-1	melatonin receptor 1A [Source:HGNC Symbol;Acc:7463]	0	Y	N	N
ENSG00000168522	Tier 1	FNTA	8	42889337	42940931	1	farnesyltransferase, CAAX box, alpha [Source:HGNC Symbol;Acc:3782]	0	Y	N	N
ENSG00000168539	Tier 1	CHRM1	11	62676151	62689279	-1	cholinergic receptor, muscarinic 1 [Source:HGNC Symbol;Acc:1950]	0	Y	N	N
ENSG00000168610	Tier 1	STAT3	17	40465342	40540586	-1	signal transducer and activator of transcription 3 (acute-phase response factor) [Source:HGNC Symbol;Acc:11364]	6	Y	Y	N
ENSG00000168615	Tier 1	ADAM9	8	38854388	38962663	1	ADAM metallopeptidase domain 9 [Source:HGNC Symbol;Acc:216]	0	Y	Y	N
ENSG00000168748	Tier 1	CA7	16	66878282	66888056	1	carbonic anhydrase VII [Source:HGNC Symbol;Acc:1381]	0	Y	N	N
ENSG00000168765	Tier 1	GSTM4	1	110198703	110208118	1	glutathione S-transferase mu 4 [Source:HGNC Symbol;Acc:4636]	1	N	N	Y
ENSG00000168830	Tier 1	HTR1E	6	87647024	87726349	1	5-hydroxytryptamine (serotonin) receptor 1E, G protein-coupled [Source:HGNC Symbol;Acc:5291]	0	Y	Y	N
ENSG00000168959	Tier 1	GRM5	11	88237744	88799113	-1	glutamate receptor, metabotropic 5 [Source:HGNC Symbol;Acc:4597]	10	Y	N	N
ENSG00000169032	Tier 1	MAP2K1	15	66679155	66784650	1	mitogen-activated protein kinase kinase 1 [Source:HGNC Symbol;Acc:6840]	0	Y	N	N
ENSG00000169083	Tier 1	AR	X	66764465	66950461	1	androgen receptor [Source:HGNC Symbol;Acc:644]	4	Y	Y	N
ENSG00000169084	Tier 1	DHRSX	X	2137557	2420846	-1	dehydrogenase/reductase (SDR family) X-linked [Source:HGNC Symbol;Acc:18399]	0	N	N	Y
ENSG00000169174	Tier 1	PCSK9	1	55505221	55530525	1	proprotein convertase subtilisin/kexin type 9 [Source:HGNC Symbol;Acc:20001]	3	N	Y	N
ENSG00000169194	Tier 1	IL13	5	131991955	131996802	1	interleukin 13 [Source:HGNC Symbol;Acc:5973]	6	N	Y	N
ENSG00000169239	Tier 1	CA5B	X	15706953	15805747	1	carbonic anhydrase VB, mitochondrial [Source:HGNC Symbol;Acc:1378]	0	Y	N	N
ENSG00000169245	Tier 1	CXCL10	4	76942273	76944650	-1	chemokine (C-X-C motif) ligand 10 [Source:HGNC Symbol;Acc:10637]	0	N	Y	N
ENSG00000169252	Tier 1	ADRB2	5	148206156	148208196	1	adrenoceptor beta 2, surface [Source:HGNC Symbol;Acc:286]	0	Y	Y	N
ENSG00000169313	Tier 1	P2RY12	3	151055168	151102600	-1	purinergic receptor P2Y, G-protein coupled, 12 [Source:HGNC Symbol;Acc:18124]	0	Y	N	N
ENSG00000169398	Tier 1	PTK2	8	141667999	142012315	-1	protein tyrosine kinase 2 [Source:HGNC Symbol;Acc:9611]	0	Y	N	N
ENSG00000169403	Tier 1	PTAFR	1	28473677	28520447	-1	platelet-activating factor receptor [Source:HGNC Symbol;Acc:9582]	0	Y	Y	N
ENSG00000169418	Tier 1	NPR1	1	153651113	153666468	1	natriuretic peptide receptor A/guanylate cyclase A (atrionatriuretic peptide receptor A) [Source:HGNC Symbol;Acc:7943]	0	Y	Y	N
ENSG00000169427	Tier 1	KCNK9	8	140613081	140715299	-1	potassium channel, subfamily K, member 9 [Source:HGNC Symbol;Acc:6283]	1	Y	N	N
ENSG00000169429	Tier 1	IL8	4	74606223	74609433	1	interleukin 8 [Source:HGNC Symbol;Acc:6025]	0	Y	Y	N
ENSG00000169432	Tier 1	SCN9A	2	167051695	167232503	-1	sodium channel, voltage-gated, type IX, alpha subunit [Source:HGNC Symbol;Acc:10597]	0	Y	N	N
ENSG00000169442	Tier 1	CD52	1	26644448	26647014	1	CD52 molecule [Source:HGNC Symbol;Acc:1804]	0	N	Y	N
ENSG00000169676	Tier 1	DRD5	4	9783258	9785632	1	dopamine receptor D5 [Source:HGNC Symbol;Acc:3026]	0	Y	N	N
ENSG00000169710	Tier 1	FASN	17	80036214	80056208	-1	fatty acid synthase [Source:HGNC Symbol;Acc:3594]	1	Y	N	N
ENSG00000169783	Tier 1	LINGO1	15	77905369	78113242	-1	leucine rich repeat and Ig domain containing 1 [Source:HGNC Symbol;Acc:21205]	1	N	Y	N
ENSG00000169836	Tier 1	TACR3	4	104507188	104640973	-1	tachykinin receptor 3 [Source:HGNC Symbol;Acc:11528]	1	Y	Y	N
ENSG00000169967	Tier 1	MAP3K2	2	128056306	128146041	-1	mitogen-activated protein kinase kinase kinase 2 [Source:HGNC Symbol;Acc:6854]	3	Y	N	N
ENSG00000170145	Tier 1	SIK2	11	111473115	111601577	1	salt-inducible kinase 2 [Source:HGNC Symbol;Acc:21680]	0	Y	N	N
ENSG00000170175	Tier 1	CHRNB1	17	7348380	7361026	1	cholinergic receptor, nicotinic, beta 1 (muscle) [Source:HGNC Symbol;Acc:1961]	0	Y	Y	N
ENSG00000170209	Tier 1	ANKK1	11	113258513	113271140	1	ankyrin repeat and kinase domain containing 1 [Source:HGNC Symbol;Acc:21027]	0	Y	N	N
ENSG00000170214	Tier 1	ADRA1B	5	159343790	159399551	1	adrenoceptor alpha 1B [Source:HGNC Symbol;Acc:278]	0	Y	Y	N
ENSG00000170312	Tier 1	CDK1	10	62538089	62554610	1	cyclin-dependent kinase 1 [Source:HGNC Symbol;Acc:1722]	0	Y	N	N
ENSG00000170421	Tier 1	KRT8	12	53290977	53343738	-1	keratin 8 [Source:HGNC Symbol;Acc:6446]	1	N	Y	N
ENSG00000170425	Tier 1	ADORA2B	17	15848231	15879060	1	adenosine A2b receptor [Source:HGNC Symbol;Acc:264]	0	Y	Y	N
ENSG00000170430	Tier 1	MGMT	10	131265448	131566271	1	O-6-methylguanine-DNA methyltransferase [Source:HGNC Symbol;Acc:7059]	1	Y	N	N
ENSG00000170458	Tier 1	CD14	5	140011313	140013286	-1	CD14 molecule [Source:HGNC Symbol;Acc:1628]	0	N	Y	N
ENSG00000170558	Tier 1	CDH2	18	25530930	25757410	-1	cadherin 2, type 1, N-cadherin (neuronal) [Source:HGNC Symbol;Acc:1759]	0	N	Y	N
ENSG00000170820	Tier 1	FSHR	2	49189296	49381676	-1	follicle stimulating hormone receptor [Source:HGNC Symbol;Acc:3969]	1	Y	Y	N
ENSG00000170899	Tier 1	GSTA4	6	52842751	52860176	-1	glutathione S-transferase alpha 4 [Source:HGNC Symbol;Acc:4629]	0	N	N	Y
ENSG00000170956	Tier 1	CEACAM3	19	42300369	42315591	1	carcinoembryonic antigen-related cell adhesion molecule 3 [Source:HGNC Symbol;Acc:1815]	0	N	Y	N
ENSG00000170989	Tier 1	S1PR1	1	101702444	101707074	1	sphingosine-1-phosphate receptor 1 [Source:HGNC Symbol;Acc:3165]	0	Y	Y	N
ENSG00000171094	Tier 1	ALK	2	29415640	30144432	-1	anaplastic lymphoma receptor tyrosine kinase [Source:HGNC Symbol;Acc:427]	0	Y	Y	N
ENSG00000171105	Tier 1	INSR	19	7112266	7294045	-1	insulin receptor [Source:HGNC Symbol;Acc:6091]	4	Y	Y	N
ENSG00000171132	Tier 1	PRKCE	2	45878484	46415129	1	protein kinase C, epsilon [Source:HGNC Symbol;Acc:9401]	5	Y	N	N
ENSG00000171189	Tier 1	GRIK1	21	30909254	31312351	-1	glutamate receptor, ionotropic, kainate 1 [Source:HGNC Symbol;Acc:4579]	1	Y	N	N
ENSG00000171234	Tier 1	UGT2B7	4	69917081	69978705	1	UDP glucuronosyltransferase 2 family, polypeptide B7 [Source:HGNC Symbol;Acc:12554]	0	Y	Y	Y
ENSG00000171298	Tier 1	GAA	17	78075355	78093678	1	glucosidase, alpha; acid [Source:HGNC Symbol;Acc:4065]	0	Y	N	N
ENSG00000171303	Tier 1	KCNK3	2	26915619	26956288	1	potassium channel, subfamily K, member 3 [Source:HGNC Symbol;Acc:6278]	0	Y	N	N
ENSG00000171310	Tier 1	CHST11	12	104849073	105155792	1	carbohydrate (chondroitin 4) sulfotransferase 11 [Source:HGNC Symbol;Acc:17422]	0	N	N	Y
ENSG00000171345	Tier 1	KRT19	17	39679869	39684560	-1	keratin 19 [Source:HGNC Symbol;Acc:6436]	0	N	Y	N
ENSG00000171408	Tier 1	PDE7B	6	136172834	136516712	1	phosphodiesterase 7B [Source:HGNC Symbol;Acc:8792]	1	Y	N	N
ENSG00000171428	Tier 1	NAT1	8	18027986	18081198	1	N-acetyltransferase 1 (arylamine N-acetyltransferase) [Source:HGNC Symbol;Acc:7645]	0	Y	N	Y
ENSG00000171497	Tier 1	PPID	4	159630286	159644548	-1	peptidylprolyl isomerase D [Source:HGNC Symbol;Acc:9257]	6	Y	Y	N
ENSG00000171522	Tier 1	PTGER4	5	40679600	40693837	1	prostaglandin E receptor 4 (subtype EP4) [Source:HGNC Symbol;Acc:9596]	1	Y	N	N
ENSG00000171552	Tier 1	BCL2L1	20	30252255	30311792	-1	BCL2-like 1 [Source:HGNC Symbol;Acc:992]	0	Y	N	N
ENSG00000171557	Tier 1	FGG	4	155525286	155534119	-1	fibrinogen gamma chain [Source:HGNC Symbol;Acc:3694]	5	N	Y	N
ENSG00000171560	Tier 1	FGA	4	155504278	155511918	-1	fibrinogen alpha chain [Source:HGNC Symbol;Acc:3661]	6	N	Y	N
ENSG00000171564	Tier 1	FGB	4	155484108	155492238	1	fibrinogen beta chain [Source:HGNC Symbol;Acc:3662]	7	N	Y	N
ENSG00000171608	Tier 1	PIK3CD	1	9711790	9789172	1	phosphatidylinositol-4,5-bisphosphate 3-kinase, catalytic subunit delta [Source:HGNC Symbol;Acc:8977]	0	Y	N	N
ENSG00000171720	Tier 1	HDAC3	5	141000443	141016437	-1	histone deacetylase 3 [Source:HGNC Symbol;Acc:4854]	0	Y	N	N
ENSG00000171759	Tier 1	PAH	12	103230663	103352188	-1	phenylalanine hydroxylase [Source:HGNC Symbol;Acc:8582]	1	Y	N	N
ENSG00000171791	Tier 1	BCL2	18	60790579	60987361	-1	B-cell CLL/lymphoma 2 [Source:HGNC Symbol;Acc:990]	3	Y	N	N
ENSG00000171848	Tier 1	RRM2	2	10262455	10271545	1	ribonucleotide reductase M2 [Source:HGNC Symbol;Acc:10452]	0	Y	N	N
ENSG00000171873	Tier 1	ADRA1D	20	4201329	4229721	-1	adrenoceptor alpha 1D [Source:HGNC Symbol;Acc:280]	0	Y	Y	N
ENSG00000171903	Tier 1	CYP4F11	19	16023177	16045677	-1	cytochrome P450, family 4, subfamily F, polypeptide 11 [Source:HGNC Symbol;Acc:13265]	1	Y	N	Y
ENSG00000172037	Tier 1	LAMB2	3	49158547	49170551	-1	laminin, beta 2 (laminin S) [Source:HGNC Symbol;Acc:6487]	2	N	Y	N
ENSG00000172062	Tier 1	SMN1	5	70220768	70249769	1	survival of motor neuron 1, telomeric [Source:HGNC Symbol;Acc:11117]	0	Y	N	N
ENSG00000172156	Tier 1	CCL11	17	32612687	32615353	1	chemokine (C-C motif) ligand 11 [Source:HGNC Symbol;Acc:10610]	3	N	Y	N
ENSG00000172270	Tier 1	BSG	19	571297	583493	1	basigin (Ok blood group) [Source:HGNC Symbol;Acc:1116]	0	N	Y	N
ENSG00000172572	Tier 1	PDE3A	12	20522179	20837315	1	phosphodiesterase 3A, cGMP-inhibited [Source:HGNC Symbol;Acc:8778]	1	Y	N	Y
ENSG00000172817	Tier 1	CYP7B1	8	65500320	65711318	-1	cytochrome P450, family 7, subfamily B, polypeptide 1 [Source:HGNC Symbol;Acc:2652]	0	N	N	Y
ENSG00000172819	Tier 1	RARG	12	53604354	53626764	-1	retinoic acid receptor, gamma [Source:HGNC Symbol;Acc:9866]	0	Y	N	N
ENSG00000172831	Tier 1	CES2	16	66968347	66978999	1	carboxylesterase 2 [Source:HGNC Symbol;Acc:1864]	0	Y	Y	Y
ENSG00000172889	Tier 1	EGFL7	9	139553308	139567130	1	EGF-like-domain, multiple 7 [Source:HGNC Symbol;Acc:20594]	0	N	Y	N
ENSG00000172893	Tier 1	DHCR7	11	71139239	71163914	-1	7-dehydrocholesterol reductase [Source:HGNC Symbol;Acc:2860]	2	Y	N	N
ENSG00000172940	Tier 1	SLC22A13	3	38307303	38319806	1	solute carrier family 22 (organic anion/urate transporter), member 13 [Source:HGNC Symbol;Acc:8494]	0	Y	N	Y
ENSG00000172955	Tier 1	ADH6	4	100123795	100140694	-1	alcohol dehydrogenase 6 (class V) [Source:HGNC Symbol;Acc:255]	5	Y	N	Y
ENSG00000173020	Tier 1	ADRBK1	11	67033881	67054027	1	adrenergic, beta, receptor kinase 1 [Source:HGNC Symbol;Acc:289]	0	Y	N	N
ENSG00000173153	Tier 1	ESRRA	11	64073044	64084215	1	estrogen-related receptor alpha [Source:HGNC Symbol;Acc:3471]	5	Y	N	N
ENSG00000173175	Tier 1	ADCY5	3	123001143	123168605	-1	adenylate cyclase 5 [Source:HGNC Symbol;Acc:236]	7	Y	N	N
ENSG00000173198	Tier 1	CYSLTR1	X	77526961	77583048	-1	cysteinyl leukotriene receptor 1 [Source:HGNC Symbol;Acc:17451]	0	Y	N	N
ENSG00000173327	Tier 1	MAP3K11	11	65365226	65382853	-1	mitogen-activated protein kinase kinase kinase 11 [Source:HGNC Symbol;Acc:6850]	2	Y	N	N
ENSG00000173511	Tier 1	VEGFB	11	64002010	64006259	1	vascular endothelial growth factor B [Source:HGNC Symbol;Acc:12681]	1	N	Y	N
ENSG00000173585	Tier 1	CCR9	3	45927996	45944667	1	chemokine (C-C motif) receptor 9 [Source:HGNC Symbol;Acc:1610]	0	Y	Y	N
ENSG00000173597	Tier 1	SULT1B1	4	70586880	70653679	-1	sulfotransferase family, cytosolic, 1B, member 1 [Source:HGNC Symbol;Acc:17845]	0	N	N	Y
ENSG00000173610	Tier 1	UGT2A1	4	70454135	70518965	-1	UDP glucuronosyltransferase 2 family, polypeptide A1, complex locus [Source:HGNC Symbol;Acc:12542]	0	N	N	Y
ENSG00000173638	Tier 1	SLC19A1	21	46913486	46964325	-1	solute carrier family 19 (folate transporter), member 1 [Source:HGNC Symbol;Acc:10937]	0	N	Y	Y
ENSG00000173930	Tier 1	SLCO4C1	5	101569690	101632253	-1	solute carrier organic anion transporter family, member 4C1 [Source:HGNC Symbol;Acc:23612]	2	Y	N	Y
ENSG00000174156	Tier 1	GSTA3	6	52761437	52774483	-1	glutathione S-transferase alpha 3 [Source:HGNC Symbol;Acc:4628]	0	N	N	Y
ENSG00000174175	Tier 1	SELP	1	169558087	169599431	-1	selectin P (granule membrane protein 140kDa, antigen CD62) [Source:HGNC Symbol;Acc:10721]	5	Y	Y	N
ENSG00000174292	Tier 1	TNK1	17	7283853	7293093	1	tyrosine kinase, non-receptor, 1 [Source:HGNC Symbol;Acc:11940]	0	Y	N	N
ENSG00000174417	Tier 1	TRHR	8	110098850	110131813	1	thyrotropin-releasing hormone receptor [Source:HGNC Symbol;Acc:12299]	1	Y	Y	N
ENSG00000174607	Tier 1	UGT8	4	115519611	115599380	1	UDP glycosyltransferase 8 [Source:HGNC Symbol;Acc:12555]	0	N	N	Y
ENSG00000174640	Tier 1	SLCO2A1	3	133651540	133771028	-1	solute carrier organic anion transporter family, member 2A1 [Source:HGNC Symbol;Acc:10955]	0	Y	N	Y
ENSG00000174669	Tier 1	SLC29A2	11	66129992	66139685	-1	solute carrier family 29 (equilibrative nucleoside transporter), member 2 [Source:HGNC Symbol;Acc:11004]	0	Y	N	Y
ENSG00000174672	Tier 1	BRSK2	11	1411129	1483919	1	BR serine/threonine kinase 2 [Source:HGNC Symbol;Acc:11405]	0	Y	N	N
ENSG00000174775	Tier 1	HRAS	11	532242	537287	-1	Harvey rat sarcoma viral oncogene homolog [Source:HGNC Symbol;Acc:5173]	0	Y	N	N
ENSG00000174807	Tier 1	CD248	11	66081958	66084515	-1	CD248 molecule, endosialin [Source:HGNC Symbol;Acc:18219]	0	N	Y	N
ENSG00000174990	Tier 1	CA5A	16	87921625	87970135	-1	carbonic anhydrase VA, mitochondrial [Source:HGNC Symbol;Acc:1377]	0	Y	N	N
ENSG00000175003	Tier 1	SLC22A1	6	160542821	160579750	1	solute carrier family 22 (organic cation transporter), member 1 [Source:HGNC Symbol;Acc:10963]	12	Y	N	Y
ENSG00000175040	Tier 1	CHST2	3	142838173	142841800	1	carbohydrate (N-acetylglucosamine-6-O) sulfotransferase 2 [Source:HGNC Symbol;Acc:1970]	0	N	N	Y
ENSG00000175206	Tier 1	NPPA	1	11905766	11908402	-1	natriuretic peptide A [Source:HGNC Symbol;Acc:7939]	1	Y	Y	N
ENSG00000175264	Tier 1	CHST1	11	45670427	45687172	-1	carbohydrate (keratan sulfate Gal-6) sulfotransferase 1 [Source:HGNC Symbol;Acc:1969]	0	N	N	Y
ENSG00000175305	Tier 1	CCNE2	8	95891998	95908906	-1	cyclin E2 [Source:HGNC Symbol;Acc:1590]	1	Y	N	N
ENSG00000175344	Tier 1	CHRNA7	15	32322691	32464722	1	cholinergic receptor, nicotinic, alpha 7 (neuronal) [Source:HGNC Symbol;Acc:1960]	0	Y	Y	N
ENSG00000175535	Tier 1	PNLIP	10	118305443	118327367	1	pancreatic lipase [Source:HGNC Symbol;Acc:9155]	0	Y	Y	N
ENSG00000175591	Tier 1	P2RY2	11	72929343	72947397	1	purinergic receptor P2Y, G-protein coupled, 2 [Source:HGNC Symbol;Acc:8541]	0	Y	Y	N
ENSG00000175756	Tier 1	AURKAIP1	1	1309110	1310875	-1	aurora kinase A interacting protein 1 [Source:HGNC Symbol;Acc:24114]	1	Y	N	N
ENSG00000176014	Tier 1	TUBB6	18	12307668	12344319	1	tubulin, beta 6 class V [Source:HGNC Symbol;Acc:20776]	0	Y	Y	N
ENSG00000176105	Tier 1	YES1	18	721588	812547	-1	v-yes-1 Yamaguchi sarcoma viral oncogene homolog 1 [Source:HGNC Symbol;Acc:12841]	0	Y	N	N
ENSG00000176136	Tier 1	MC5R	18	13824154	13826861	1	melanocortin 5 receptor [Source:HGNC Symbol;Acc:6933]	0	Y	Y	N
ENSG00000176153	Tier 1	GPX2	14	65405870	65409531	-1	glutathione peroxidase 2 (gastrointestinal) [Source:HGNC Symbol;Acc:4554]	0	N	N	Y
ENSG00000176387	Tier 1	HSD11B2	16	67464555	67471456	1	hydroxysteroid (11-beta) dehydrogenase 2 [Source:HGNC Symbol;Acc:5209]	0	Y	N	N
ENSG00000176444	Tier 1	CLK2	1	155232659	155248282	-1	CDC-like kinase 2 [Source:HGNC Symbol;Acc:2069]	4	Y	N	N
ENSG00000176463	Tier 1	SLCO3A1	15	92396925	92715665	1	solute carrier organic anion transporter family, member 3A1 [Source:HGNC Symbol;Acc:10952]	0	N	N	Y
ENSG00000176601	Tier 1	MAP3K19	2	135722061	135805038	-1	mitogen-activated protein kinase kinase kinase 19 [Source:HGNC Symbol;Acc:26249]	5	Y	N	N
ENSG00000176749	Tier 1	CDK5R1	17	30813637	30818274	1	cyclin-dependent kinase 5, regulatory subunit 1 (p35) [Source:HGNC Symbol;Acc:1775]	0	Y	N	N
ENSG00000176884	Tier 1	GRIN1	9	140032842	140063207	1	glutamate receptor, ionotropic, N-methyl D-aspartate 1 [Source:HGNC Symbol;Acc:4584]	0	Y	N	N
ENSG00000176890	Tier 1	TYMS	18	657604	673578	1	thymidylate synthetase [Source:HGNC Symbol;Acc:12441]	0	Y	N	N
ENSG00000177084	Tier 1	POLE	12	133200348	133263951	-1	polymerase (DNA directed), epsilon, catalytic subunit [Source:HGNC Symbol;Acc:9177]	0	Y	N	N
ENSG00000177169	Tier 1	ULK1	12	132379196	132407712	1	unc-51 like autophagy activating kinase 1 [Source:HGNC Symbol;Acc:12558]	0	Y	N	N
ENSG00000177189	Tier 1	RPS6KA3	X	20168029	20285523	-1	ribosomal protein S6 kinase, 90kDa, polypeptide 3 [Source:HGNC Symbol;Acc:10432]	0	Y	N	N
ENSG00000177455	Tier 1	CD19	16	28943260	28950667	1	CD19 molecule [Source:HGNC Symbol;Acc:1633]	8	N	Y	N
ENSG00000177628	Tier 1	GBA	1	155204243	155214490	-1	glucosidase, beta, acid [Source:HGNC Symbol;Acc:4177]	4	Y	Y	N
ENSG00000177663	Tier 1	IL17RA	22	17565844	17596583	1	interleukin 17 receptor A [Source:HGNC Symbol;Acc:5985]	0	N	Y	N
ENSG00000178035	Tier 1	IMPDH2	3	49061758	49066841	-1	IMP (inosine 5'-monophosphate) dehydrogenase 2 [Source:HGNC Symbol;Acc:6053]	2	Y	N	N
ENSG00000178084	Tier 1	HTR3C	3	183770835	183778459	1	5-hydroxytryptamine (serotonin) receptor 3C, ionotropic [Source:HGNC Symbol;Acc:24003]	0	Y	N	N
ENSG00000178394	Tier 1	HTR1A	5	63256183	63258334	-1	5-hydroxytryptamine (serotonin) receptor 1A, G protein-coupled [Source:HGNC Symbol;Acc:5286]	0	Y	Y	N
ENSG00000178467	Tier 1	P4HTM	3	49027319	49044587	1	prolyl 4-hydroxylase, transmembrane (endoplasmic reticulum) [Source:HGNC Symbol;Acc:28858]	2	Y	N	N
ENSG00000178562	Tier 1	CD28	2	204571198	204603635	1	CD28 molecule [Source:HGNC Symbol;Acc:1653]	2	N	Y	N
ENSG00000178568	Tier 1	ERBB4	2	212240446	213403565	-1	v-erb-b2 avian erythroblastic leukemia viral oncogene homolog 4 [Source:HGNC Symbol;Acc:3432]	1	Y	Y	N
ENSG00000178607	Tier 1	ERN1	17	62116502	62208179	-1	endoplasmic reticulum to nucleus signaling 1 [Source:HGNC Symbol;Acc:3449]	0	Y	N	N
ENSG00000178623	Tier 1	GPR35	2	241544848	241570676	1	G protein-coupled receptor 35 [Source:HGNC Symbol;Acc:4492]	2	Y	Y	N
ENSG00000178950	Tier 1	GAK	4	843064	926161	-1	cyclin G associated kinase [Source:HGNC Symbol;Acc:4113]	4	Y	N	N
ENSG00000178999	Tier 1	AURKB	17	8108056	8113918	-1	aurora kinase B [Source:HGNC Symbol;Acc:11390]	1	Y	N	N
ENSG00000179097	Tier 1	HTR1F	3	88039846	88042919	1	5-hydroxytryptamine (serotonin) receptor 1F, G protein-coupled [Source:HGNC Symbol;Acc:5292]	0	Y	Y	N
ENSG00000179142	Tier 1	CYP11B2	8	143991975	143999259	-1	cytochrome P450, family 11, subfamily B, polypeptide 2 [Source:HGNC Symbol;Acc:2592]	0	Y	N	Y
ENSG00000179546	Tier 1	HTR1D	1	23516993	23521222	-1	5-hydroxytryptamine (serotonin) receptor 1D, G protein-coupled [Source:HGNC Symbol;Acc:5289]	1	Y	Y	N
ENSG00000179603	Tier 1	GRM8	7	126078652	126893348	-1	glutamate receptor, metabotropic 8 [Source:HGNC Symbol;Acc:4600]	0	Y	N	N
ENSG00000179921	Tier 1	GPBAR1	2	219124219	219128582	1	G protein-coupled bile acid receptor 1 [Source:HGNC Symbol;Acc:19680]	2	Y	N	N
ENSG00000180176	Tier 1	TH	11	2185159	2193107	-1	tyrosine hydroxylase [Source:HGNC Symbol;Acc:11782]	1	Y	N	N
ENSG00000180210	Tier 1	F2	11	46740730	46761056	1	coagulation factor II (thrombin) [Source:HGNC Symbol;Acc:3535]	5	Y	Y	N
ENSG00000180370	Tier 1	PAK2	3	196466728	196559518	1	p21 protein (Cdc42/Rac)-activated kinase 2 [Source:HGNC Symbol;Acc:8591]	0	Y	N	N
ENSG00000180432	Tier 1	CYP8B1	3	42897497	42917633	-1	cytochrome P450, family 8, subfamily B, polypeptide 1 [Source:HGNC Symbol;Acc:2653]	1	N	N	Y
ENSG00000180616	Tier 1	SSTR2	17	71161151	71167185	1	somatostatin receptor 2 [Source:HGNC Symbol;Acc:11331]	0	Y	Y	N
ENSG00000180638	Tier 1	SLC47A2	17	19581601	19622292	-1	solute carrier family 47 (multidrug and toxin extrusion), member 2 [Source:HGNC Symbol;Acc:26439]	0	Y	N	Y
ENSG00000180720	Tier 1	CHRM4	11	46406640	46408107	-1	cholinergic receptor, muscarinic 4 [Source:HGNC Symbol;Acc:1953]	0	Y	Y	N
ENSG00000180739	Tier 1	S1PR5	19	10623623	10628607	-1	sphingosine-1-phosphate receptor 5 [Source:HGNC Symbol;Acc:14299]	0	Y	Y	N
ENSG00000180767	Tier 1	CHST13	3	126243126	126262134	1	carbohydrate (chondroitin 4) sulfotransferase 13 [Source:HGNC Symbol;Acc:21755]	0	N	N	Y
ENSG00000180772	Tier 1	AGTR2	X	115301975	115306225	1	angiotensin II receptor, type 2 [Source:HGNC Symbol;Acc:338]	0	Y	Y	N
ENSG00000180815	Tier 1	MAP3K15	X	19378174	19533379	-1	mitogen-activated protein kinase kinase kinase 15 [Source:HGNC Symbol;Acc:31689]	0	Y	N	N
ENSG00000180871	Tier 1	CXCR2	2	218990012	219001976	1	chemokine (C-X-C motif) receptor 2 [Source:HGNC Symbol;Acc:6027]	2	Y	Y	N
ENSG00000180914	Tier 1	OXTR	3	8792094	8811314	-1	oxytocin receptor [Source:HGNC Symbol;Acc:8529]	0	Y	Y	N
ENSG00000181019	Tier 1	NQO1	16	69740899	69760854	-1	NAD(P)H dehydrogenase, quinone 1 [Source:HGNC Symbol;Acc:2874]	3	Y	N	N
ENSG00000181072	Tier 1	CHRM2	7	136553416	136705002	1	cholinergic receptor, muscarinic 2 [Source:HGNC Symbol;Acc:1951]	1	Y	Y	N
ENSG00000181085	Tier 1	MAPK15	8	144798429	144804628	1	mitogen-activated protein kinase 15 [Source:HGNC Symbol;Acc:24667]	0	Y	N	N
ENSG00000181104	Tier 1	F2R	5	76011868	76031606	1	coagulation factor II (thrombin) receptor [Source:HGNC Symbol;Acc:3537]	2	Y	Y	N
ENSG00000181143	Tier 1	MUC16	19	8959520	9092018	-1	mucin 16, cell surface associated [Source:HGNC Symbol;Acc:15582]	0	N	Y	N
ENSG00000181408	Tier 1	UTS2R	17	80332153	80333462	1	urotensin 2 receptor [Source:HGNC Symbol;Acc:4468]	0	Y	Y	N
ENSG00000181856	Tier 1	SLC2A4	17	7184986	7191576	1	solute carrier family 2 (facilitated glucose transporter), member 4 [Source:HGNC Symbol;Acc:11009]	1	N	Y	Y
ENSG00000182256	Tier 1	GABRG3	15	27216429	27778373	1	gamma-aminobutyric acid (GABA) A receptor, gamma 3 [Source:HGNC Symbol;Acc:4088]	1	Y	Y	N
ENSG00000182333	Tier 1	LIPF	10	90424198	90438571	1	lipase, gastric [Source:HGNC Symbol;Acc:6622]	0	Y	Y	N
ENSG00000182541	Tier 1	LIMK2	22	31608225	31676066	1	LIM domain kinase 2 [Source:HGNC Symbol;Acc:6614]	0	Y	N	N
ENSG00000182578	Tier 1	CSF1R	5	149432854	149492935	-1	colony stimulating factor 1 receptor [Source:HGNC Symbol;Acc:2433]	0	Y	Y	N
ENSG00000182580	Tier 1	EPHB3	3	184279572	184300197	1	EPH receptor B3 [Source:HGNC Symbol;Acc:3394]	0	Y	N	N
ENSG00000182782	Tier 1	HCAR2	12	123185840	123187890	-1	hydroxycarboxylic acid receptor 2 [Source:HGNC Symbol;Acc:24827]	0	Y	Y	N
ENSG00000182793	Tier 1	GSTA5	6	52696453	52710893	-1	glutathione S-transferase alpha 5 [Source:HGNC Symbol;Acc:19662]	0	N	N	Y
ENSG00000182866	Tier 1	LCK	1	32716840	32751766	1	lymphocyte-specific protein tyrosine kinase [Source:HGNC Symbol;Acc:6524]	0	Y	N	N
ENSG00000183044	Tier 1	ABAT	16	8768422	8878432	1	4-aminobutyrate aminotransferase [Source:HGNC Symbol;Acc:23]	0	Y	N	N
ENSG00000183049	Tier 1	CAMK1D	10	12391481	12877545	1	calcium/calmodulin-dependent protein kinase ID [Source:HGNC Symbol;Acc:19341]	0	Y	N	N
ENSG00000183134	Tier 1	PTGDR2	11	60618413	60623444	-1	prostaglandin D2 receptor 2 [Source:HGNC Symbol;Acc:4502]	0	Y	Y	N
ENSG00000183196	Tier 1	CHST6	16	75510949	75529282	-1	carbohydrate (N-acetylglucosamine 6-O) sulfotransferase 6 [Source:HGNC Symbol;Acc:6938]	3	N	N	Y
ENSG00000183317	Tier 1	EPHA10	1	38179552	38230805	-1	EPH receptor A10 [Source:HGNC Symbol;Acc:19987]	0	Y	Y	N
ENSG00000183421	Tier 1	RIPK4	21	43159529	43187266	-1	receptor-interacting serine-threonine kinase 4 [Source:HGNC Symbol;Acc:496]	0	Y	N	N
ENSG00000183454	Tier 1	GRIN2A	16	9852376	10276611	-1	glutamate receptor, ionotropic, N-methyl D-aspartate 2A [Source:HGNC Symbol;Acc:4585]	3	Y	N	N
ENSG00000183473	Tier 1	SSTR3	22	37600278	37608362	-1	somatostatin receptor 3 [Source:HGNC Symbol;Acc:11332]	1	Y	Y	N
ENSG00000183735	Tier 1	TBK1	12	64845660	64895888	1	TANK-binding kinase 1 [Source:HGNC Symbol;Acc:11584]	0	Y	N	N
ENSG00000183765	Tier 1	CHEK2	22	29083731	29138410	-1	checkpoint kinase 2 [Source:HGNC Symbol;Acc:16627]	7	Y	N	N
ENSG00000183813	Tier 1	CCR4	3	32993066	32997841	1	chemokine (C-C motif) receptor 4 [Source:HGNC Symbol;Acc:1605]	1	Y	Y	N
ENSG00000183873	Tier 1	SCN5A	3	38589548	38691164	-1	sodium channel, voltage-gated, type V, alpha subunit [Source:HGNC Symbol;Acc:10593]	17	Y	N	N
ENSG00000183943	Tier 1	PRKX	X	3522411	3631649	-1	protein kinase, X-linked [Source:HGNC Symbol;Acc:9441]	0	Y	N	N
ENSG00000184156	Tier 1	KCNQ3	8	133133108	133493200	-1	potassium voltage-gated channel, KQT-like subfamily, member 3 [Source:HGNC Symbol;Acc:6297]	0	Y	N	N
ENSG00000184160	Tier 1	ADRA2C	4	3768075	3770251	1	adrenoceptor alpha 2C [Source:HGNC Symbol;Acc:283]	0	Y	Y	N
ENSG00000184216	Tier 1	IRAK1	X	153275951	153285431	-1	interleukin-1 receptor-associated kinase 1 [Source:HGNC Symbol;Acc:6112]	3	Y	N	N
ENSG00000184254	Tier 1	ALDH1A3	15	101417919	101456831	1	aldehyde dehydrogenase 1 family, member A3 [Source:HGNC Symbol;Acc:409]	0	Y	N	Y
ENSG00000184304	Tier 1	PRKD1	14	30045687	30661104	-1	protein kinase D1 [Source:HGNC Symbol;Acc:9407]	2	Y	N	N
ENSG00000184343	Tier 1	SRPK3	X	153041867	153051187	1	SRSF protein kinase 3 [Source:HGNC Symbol;Acc:11402]	0	Y	N	N
ENSG00000184357	Tier 1	HIST1H1B	6	27834570	27835359	-1	histone cluster 1, H1b [Source:HGNC Symbol;Acc:4719]	7	N	Y	N
ENSG00000184371	Tier 1	CSF1	1	110452864	110473614	1	colony stimulating factor 1 (macrophage) [Source:HGNC Symbol;Acc:2432]	0	N	Y	N
ENSG00000184428	Tier 1	TOP1MT	8	144386554	144442149	-1	topoisomerase (DNA) I, mitochondrial [Source:HGNC Symbol;Acc:29787]	0	Y	N	N
ENSG00000184544	Tier 1	DHRS7C	17	9674751	9694614	-1	dehydrogenase/reductase (SDR family) member 7C [Source:HGNC Symbol;Acc:32423]	0	N	N	Y
ENSG00000184588	Tier 1	PDE4B	1	66258197	66840259	1	phosphodiesterase 4B, cAMP-specific [Source:HGNC Symbol;Acc:8781]	0	Y	N	N
ENSG00000184674	Tier 1	GSTT1	22	24376133	24384680	-1	glutathione S-transferase theta 1 [Source:HGNC Symbol;Acc:4641]	1	N	N	Y
ENSG00000184845	Tier 1	DRD1	5	174867042	174871211	-1	dopamine receptor D1 [Source:HGNC Symbol;Acc:3020]	0	Y	N	N
ENSG00000184937	Tier 1	WT1	11	32409321	32457176	-1	Wilms tumor 1 [Source:HGNC Symbol;Acc:12796]	0	N	Y	N
ENSG00000184984	Tier 1	CHRM5	15	34260921	34357291	1	cholinergic receptor, muscarinic 5 [Source:HGNC Symbol;Acc:1954]	0	Y	Y	N
ENSG00000184999	Tier 1	SLC22A10	11	62905339	63137190	1	solute carrier family 22, member 10 [Source:HGNC Symbol;Acc:18057]	0	Y	N	Y
ENSG00000185010	Tier 1	F8	X	154064063	154255215	-1	coagulation factor VIII, procoagulant component [Source:HGNC Symbol;Acc:3546]	11	N	Y	N
ENSG00000185015	Tier 1	CA13	8	86132816	86196302	1	carbonic anhydrase XIII [Source:HGNC Symbol;Acc:14914]	1	Y	N	N
ENSG00000185231	Tier 1	MC2R	18	13882043	13915706	-1	melanocortin 2 receptor (adrenocorticotropic hormone) [Source:HGNC Symbol;Acc:6930]	0	Y	Y	N
ENSG00000185291	Tier 1	IL3RA	X	1455509	1501578	1	interleukin 3 receptor, alpha (low affinity) [Source:HGNC Symbol;Acc:6012]	0	N	Y	N
ENSG00000185313	Tier 1	SCN10A	3	38738293	38835501	-1	sodium channel, voltage-gated, type X, alpha subunit [Source:HGNC Symbol;Acc:10582]	13	Y	N	N
ENSG00000185386	Tier 1	MAPK11	22	50702142	50709196	-1	mitogen-activated protein kinase 11 [Source:HGNC Symbol;Acc:6873]	0	Y	N	N
ENSG00000185499	Tier 1	MUC1	1	155158300	155162707	-1	mucin 1, cell surface associated [Source:HGNC Symbol;Acc:7508]	5	N	Y	N
ENSG00000185513	Tier 1	L3MBTL1	20	42136320	42179590	1	l(3)mbt-like 1 (Drosophila) [Source:HGNC Symbol;Acc:15905]	0	Y	N	N
ENSG00000185559	Tier 1	DLK1	14	101192042	101201539	1	delta-like 1 homolog (Drosophila) [Source:HGNC Symbol;Acc:2907]	0	Y	Y	N
ENSG00000185664	Tier 1	PMEL	12	56347889	56367101	-1	premelanosome protein [Source:HGNC Symbol;Acc:10880]	4	N	Y	N
ENSG00000185686	Tier 1	PRAME	22	22890123	22901768	-1	preferentially expressed antigen in melanoma [Source:HGNC Symbol;Acc:9336]	0	N	Y	N
ENSG00000185760	Tier 1	KCNQ5	6	73331520	73908574	1	potassium voltage-gated channel, KQT-like subfamily, member 5 [Source:HGNC Symbol;Acc:6299]	1	Y	N	N
ENSG00000185974	Tier 1	GRK1	13	114321470	114440708	1	G protein-coupled receptor kinase 1 [Source:HGNC Symbol;Acc:10013]	0	Y	N	N
ENSG00000186009	Tier 1	ATP4B	13	114303119	114312501	-1	ATPase, H+/K+ exchanging, beta polypeptide [Source:HGNC Symbol;Acc:820]	0	Y	N	N
ENSG00000186038	Tier 1	HTR3E	3	183814852	183824783	1	5-hydroxytryptamine (serotonin) receptor 3E, ionotropic [Source:HGNC Symbol;Acc:24005]	0	Y	N	N
ENSG00000186090	Tier 1	HTR3D	3	183749332	183757157	1	5-hydroxytryptamine (serotonin) receptor 3D, ionotropic [Source:HGNC Symbol;Acc:24004]	0	Y	N	N
ENSG00000186104	Tier 1	CYP2R1	11	14899553	14913798	-1	cytochrome P450, family 2, subfamily R, polypeptide 1 [Source:HGNC Symbol;Acc:20580]	5	Y	N	Y
ENSG00000186115	Tier 1	CYP4F2	19	15988833	16008930	-1	cytochrome P450, family 4, subfamily F, polypeptide 2 [Source:HGNC Symbol;Acc:2645]	5	Y	N	Y
ENSG00000186160	Tier 1	CYP4Z1	1	47533160	47583991	1	cytochrome P450, family 4, subfamily Z, polypeptide 1 [Source:HGNC Symbol;Acc:20583]	0	Y	N	Y
ENSG00000186204	Tier 1	CYP4F12	19	15783567	15807984	1	cytochrome P450, family 4, subfamily F, polypeptide 12 [Source:HGNC Symbol;Acc:18857]	0	Y	N	Y
ENSG00000186297	Tier 1	GABRA5	15	27111510	27194354	1	gamma-aminobutyric acid (GABA) A receptor, alpha 5 [Source:HGNC Symbol;Acc:4079]	0	Y	N	N
ENSG00000186318	Tier 1	BACE1	11	117156402	117186975	-1	beta-site APP-cleaving enzyme 1 [Source:HGNC Symbol;Acc:933]	0	Y	Y	N
ENSG00000186350	Tier 1	RXRA	9	137208944	137332431	1	retinoid X receptor, alpha [Source:HGNC Symbol;Acc:10477]	0	Y	N	Y
ENSG00000186526	Tier 1	CYP4F8	19	15726029	15741448	1	cytochrome P450, family 4, subfamily F, polypeptide 8 [Source:HGNC Symbol;Acc:2648]	0	N	N	Y
ENSG00000186529	Tier 1	CYP4F3	19	15751707	15773635	1	cytochrome P450, family 4, subfamily F, polypeptide 3 [Source:HGNC Symbol;Acc:2646]	0	Y	N	Y
ENSG00000186716	Tier 1	BCR	22	23521891	23660224	1	breakpoint cluster region [Source:HGNC Symbol;Acc:1014]	0	Y	N	N
ENSG00000186795	Tier 1	KCNK18	10	118957000	118969810	1	potassium channel, subfamily K, member 18 [Source:HGNC Symbol;Acc:19439]	0	Y	N	N
ENSG00000186803	Tier 1	IFNA10	9	21206180	21207142	-1	interferon, alpha 10 [Source:HGNC Symbol;Acc:5418]	0	N	Y	N
ENSG00000186827	Tier 1	TNFRSF4	1	1146706	1149518	-1	tumor necrosis factor receptor superfamily, member 4 [Source:HGNC Symbol;Acc:11918]	0	N	Y	N
ENSG00000186868	Tier 1	MAPT	17	43971748	44105700	1	microtubule-associated protein tau [Source:HGNC Symbol;Acc:6893]	19	Y	N	N
ENSG00000186891	Tier 1	TNFRSF18	1	1138888	1142071	-1	tumor necrosis factor receptor superfamily, member 18 [Source:HGNC Symbol;Acc:11914]	0	N	Y	N
ENSG00000186951	Tier 1	PPARA	22	46546424	46639653	1	peroxisome proliferator-activated receptor alpha [Source:HGNC Symbol;Acc:9232]	2	Y	N	Y
ENSG00000187010	Tier 1	RHD	1	25598884	25656936	1	Rh blood group, D antigen [Source:HGNC Symbol;Acc:10009]	8	N	Y	N
ENSG00000187048	Tier 1	CYP4A11	1	47394849	47407156	-1	cytochrome P450, family 4, subfamily A, polypeptide 11 [Source:HGNC Symbol;Acc:2642]	5	Y	N	Y
ENSG00000187134	Tier 1	AKR1C1	10	4934796	5025475	1	aldo-keto reductase family 1, member C1 [Source:HGNC Symbol;Acc:384]	0	Y	N	N
ENSG00000187258	Tier 1	NPSR1	7	34697851	34917944	1	neuropeptide S receptor 1 [Source:HGNC Symbol;Acc:23631]	0	Y	Y	N
ENSG00000187266	Tier 1	EPOR	19	11488236	11495018	-1	erythropoietin receptor [Source:HGNC Symbol;Acc:3416]	0	N	Y	N
ENSG00000187486	Tier 1	KCNJ11	11	17407406	17410878	-1	potassium inwardly-rectifying channel, subfamily J, member 11 [Source:HGNC Symbol;Acc:6257]	4	Y	Y	Y
ENSG00000187553	Tier 1	CYP26C1	10	94821021	94828454	1	cytochrome P450, family 26, subfamily C, polypeptide 1 [Source:HGNC Symbol;Acc:20577]	0	Y	N	Y
ENSG00000187630	Tier 1	DHRS4L2	14	24439148	24475617	1	dehydrogenase/reductase (SDR family) member 4 like 2 [Source:HGNC Symbol;Acc:19731]	0	N	N	Y
ENSG00000187758	Tier 1	ADH1A	4	100197524	100212185	-1	alcohol dehydrogenase 1A (class I), alpha polypeptide [Source:HGNC Symbol;Acc:249]	5	Y	N	Y
ENSG00000187837	Tier 1	HIST1H1C	6	26055968	26056699	-1	histone cluster 1, H1c [Source:HGNC Symbol;Acc:4716]	40	N	Y	N
ENSG00000188130	Tier 1	MAPK12	22	50683879	50700254	-1	mitogen-activated protein kinase 12 [Source:HGNC Symbol;Acc:6874]	0	Y	N	N
ENSG00000188229	Tier 1	TUBB4B	9	140135665	140138159	1	tubulin, beta 4B class IVb [Source:HGNC Symbol;Acc:20771]	0	Y	Y	N
ENSG00000188257	Tier 1	PLA2G2A	1	20301925	20306932	-1	phospholipase A2, group IIA (platelets, synovial fluid) [Source:HGNC Symbol;Acc:9031]	0	Y	Y	N
ENSG00000188379	Tier 1	IFNA2	9	21384254	21385396	-1	interferon, alpha 2 [Source:HGNC Symbol;Acc:5423]	0	N	Y	N
ENSG00000188389	Tier 1	PDCD1	2	242792033	242801060	-1	programmed cell death 1 [Source:HGNC Symbol;Acc:8760]	0	N	Y	N
ENSG00000188404	Tier 1	SELL	1	169659808	169680839	-1	selectin L [Source:HGNC Symbol;Acc:10720]	1	Y	Y	N
ENSG00000188641	Tier 1	DPYD	1	97543299	98386605	-1	dihydropyrimidine dehydrogenase [Source:HGNC Symbol;Acc:3012]	5	Y	N	Y
ENSG00000188778	Tier 1	ADRB3	8	37820516	37824483	-1	adrenoceptor beta 3 [Source:HGNC Symbol;Acc:288]	0	Y	Y	N
ENSG00000188784	Tier 1	PLA2G2E	1	20246502	20250110	-1	phospholipase A2, group IIE [Source:HGNC Symbol;Acc:13414]	0	Y	Y	N
ENSG00000188822	Tier 1	CNR2	1	24197016	24285549	-1	cannabinoid receptor 2 (macrophage) [Source:HGNC Symbol;Acc:2160]	0	Y	Y	N
ENSG00000188906	Tier 1	LRRK2	12	40590546	40763087	1	leucine-rich repeat kinase 2 [Source:HGNC Symbol;Acc:18618]	8	Y	N	N
ENSG00000189013	Tier 1	KIR2DL4	19	55236002	55325972	1	killer cell immunoglobulin-like receptor, two domains, long cytoplasmic tail, 4 [Source:HGNC Symbol;Acc:6332]	0	N	Y	N
ENSG00000189060	Tier 1	H1F0	22	38201114	38203442	1	H1 histone family, member 0 [Source:HGNC Symbol;Acc:4714]	1	N	Y	N
ENSG00000189091	Tier 1	SF3B3	16	70557691	70608820	1	splicing factor 3b, subunit 3, 130kDa [Source:HGNC Symbol;Acc:10770]	0	Y	N	N
ENSG00000189221	Tier 1	MAOA	X	43515467	43606068	1	monoamine oxidase A [Source:HGNC Symbol;Acc:6833]	0	Y	N	Y
ENSG00000196126	Tier 1	HLA-DRB1	6	32546546	32557625	-1	major histocompatibility complex, class II, DR beta 1 [Source:HGNC Symbol;Acc:4948]	127	N	Y	N
ENSG00000196132	Tier 1	MYT1	20	62783144	62873604	1	myelin transcription factor 1 [Source:HGNC Symbol;Acc:7622]	0	Y	N	N
ENSG00000196139	Tier 1	AKR1C3	10	5077546	5149878	1	aldo-keto reductase family 1, member C3 [Source:HGNC Symbol;Acc:386]	4	Y	N	N
ENSG00000196188	Tier 1	CTSE	1	206317459	206332104	1	cathepsin E [Source:HGNC Symbol;Acc:2530]	0	Y	Y	N
ENSG00000196218	Tier 1	RYR1	19	38924339	39078204	1	ryanodine receptor 1 (skeletal) [Source:HGNC Symbol;Acc:10483]	0	Y	N	N
ENSG00000196230	Tier 1	TUBB	6	30687978	30693203	1	tubulin, beta class I [Source:HGNC Symbol;Acc:20778]	12	Y	Y	N
ENSG00000196262	Tier 1	PPIA	7	44836279	44864163	1	peptidylprolyl isomerase A (cyclophilin A) [Source:HGNC Symbol;Acc:9253]	0	Y	Y	N
ENSG00000196305	Tier 1	IARS	9	94972489	95056038	-1	isoleucyl-tRNA synthetase [Source:HGNC Symbol;Acc:5330]	0	Y	N	N
ENSG00000196344	Tier 1	ADH7	4	100333418	100356894	-1	alcohol dehydrogenase 7 (class IV), mu or sigma polypeptide [Source:HGNC Symbol;Acc:256]	1	Y	Y	Y
ENSG00000196352	Tier 1	CD55	1	207494853	207534311	1	CD55 molecule, decay accelerating factor for complement (Cromer blood group) [Source:HGNC Symbol;Acc:2665]	0	N	Y	N
ENSG00000196411	Tier 1	EPHB4	7	100400187	100425121	-1	EPH receptor B4 [Source:HGNC Symbol;Acc:3395]	3	Y	N	N
ENSG00000196468	Tier 1	FGF16	X	76709648	76712769	1	fibroblast growth factor 16 [Source:HGNC Symbol;Acc:3672]	0	Y	Y	N
ENSG00000196498	Tier 1	NCOR2	12	124808961	125052135	-1	nuclear receptor corepressor 2 [Source:HGNC Symbol;Acc:7673]	0	Y	N	N
ENSG00000196502	Tier 1	SULT1A1	16	28616903	28634946	-1	sulfotransferase family, cytosolic, 1A, phenol-preferring, member 1 [Source:HGNC Symbol;Acc:11453]	12	N	N	Y
ENSG00000196517	Tier 1	SLC6A9	1	44457172	44497139	-1	solute carrier family 6 (neurotransmitter transporter, glycine), member 9 [Source:HGNC Symbol;Acc:11056]	0	Y	N	N
ENSG00000196549	Tier 1	MME	3	154741913	154901497	1	membrane metallo-endopeptidase [Source:HGNC Symbol;Acc:7154]	0	Y	Y	N
ENSG00000196557	Tier 1	CACNA1H	16	1203241	1271771	1	calcium channel, voltage-dependent, T type, alpha 1H subunit [Source:HGNC Symbol;Acc:1395]	0	Y	N	N
ENSG00000196569	Tier 1	LAMA2	6	129204342	129837714	1	laminin, alpha 2 [Source:HGNC Symbol;Acc:6482]	2	N	Y	N
ENSG00000196591	Tier 1	HDAC2	6	114254192	114332472	-1	histone deacetylase 2 [Source:HGNC Symbol;Acc:4853]	0	Y	N	N
ENSG00000196611	Tier 1	MMP1	11	102660651	102668891	-1	matrix metallopeptidase 1 (interstitial collagenase) [Source:HGNC Symbol;Acc:7155]	0	Y	Y	N
ENSG00000196616	Tier 1	ADH1B	4	100226121	100242558	-1	alcohol dehydrogenase 1B (class I), beta polypeptide [Source:HGNC Symbol;Acc:250]	5	Y	N	Y
ENSG00000196620	Tier 1	UGT2B15	4	69512348	69536346	-1	UDP glucuronosyltransferase 2 family, polypeptide B15 [Source:HGNC Symbol;Acc:12546]	1	N	N	Y
ENSG00000196639	Tier 1	HRH1	3	11178779	11305243	1	histamine receptor H1 [Source:HGNC Symbol;Acc:5182]	0	Y	N	N
ENSG00000196664	Tier 1	TLR7	X	12885202	12908499	1	toll-like receptor 7 [Source:HGNC Symbol;Acc:15631]	0	Y	N	N
ENSG00000196689	Tier 1	TRPV1	17	3468738	3500392	-1	transient receptor potential cation channel, subfamily V, member 1 [Source:HGNC Symbol;Acc:12716]	0	Y	N	N
ENSG00000196730	Tier 1	DAPK1	9	90112143	90323548	1	death-associated protein kinase 1 [Source:HGNC Symbol;Acc:2674]	0	Y	N	N
ENSG00000196811	Tier 1	CHRNG	2	233404437	233411113	1	cholinergic receptor, nicotinic, gamma (muscle) [Source:HGNC Symbol;Acc:1967]	2	Y	N	N
ENSG00000196839	Tier 1	ADA	20	43248163	43280874	-1	adenosine deaminase [Source:HGNC Symbol;Acc:186]	0	Y	Y	N
ENSG00000196876	Tier 1	SCN8A	12	51984050	52206648	1	sodium channel, voltage gated, type VIII, alpha subunit [Source:HGNC Symbol;Acc:10596]	0	Y	N	N
ENSG00000196878	Tier 1	LAMB3	1	209788215	209825811	-1	laminin, beta 3 [Source:HGNC Symbol;Acc:6490]	0	N	Y	N
ENSG00000197122	Tier 1	SRC	20	35973088	36034453	1	v-src avian sarcoma (Schmidt-Ruppin A-2) viral oncogene homolog [Source:HGNC Symbol;Acc:11283]	0	Y	N	N
ENSG00000197150	Tier 1	ABCB8	7	150725510	150744869	1	ATP-binding cassette, sub-family B (MDR/TAP), member 8 [Source:HGNC Symbol;Acc:49]	0	Y	N	Y
ENSG00000197165	Tier 1	SULT1A2	16	28603264	28608430	-1	sulfotransferase family, cytosolic, 1A, phenol-preferring, member 2 [Source:HGNC Symbol;Acc:11454]	12	N	N	Y
ENSG00000197208	Tier 1	SLC22A4	5	131630136	131679899	1	solute carrier family 22 (organic cation/zwitterion transporter), member 4 [Source:HGNC Symbol;Acc:10968]	21	Y	N	Y
ENSG00000197299	Tier 1	BLM	15	91260558	91358859	1	Bloom syndrome, RecQ helicase-like [Source:HGNC Symbol;Acc:1058]	0	Y	N	N
ENSG00000197375	Tier 1	SLC22A5	5	131705444	131731306	1	solute carrier family 22 (organic cation/carnitine transporter), member 5 [Source:HGNC Symbol;Acc:10969]	21	Y	N	Y
ENSG00000197386	Tier 1	HTT	4	3076408	3245676	1	huntingtin [Source:HGNC Symbol;Acc:4851]	0	Y	N	N
ENSG00000197408	Tier 1	CYP2B6	19	41497204	41524303	1	cytochrome P450, family 2, subfamily B, polypeptide 6 [Source:HGNC Symbol;Acc:2615]	0	Y	N	Y
ENSG00000197442	Tier 1	MAP3K5	6	136878185	137113656	-1	mitogen-activated protein kinase kinase kinase 5 [Source:HGNC Symbol;Acc:6857]	0	Y	N	N
ENSG00000197446	Tier 1	CYP2F1	19	41620337	41634271	1	cytochrome P450, family 2, subfamily F, polypeptide 1 [Source:HGNC Symbol;Acc:2632]	0	Y	N	Y
ENSG00000197448	Tier 1	GSTK1	7	142941186	142967947	1	glutathione S-transferase kappa 1 [Source:HGNC Symbol;Acc:16906]	0	Y	Y	Y
ENSG00000197506	Tier 1	SLC28A3	9	86890372	86955672	-1	solute carrier family 28 (concentrative nucleoside transporter), member 3 [Source:HGNC Symbol;Acc:16484]	0	N	N	Y
ENSG00000197561	Tier 1	ELANE	19	851014	856242	1	elastase, neutrophil expressed [Source:HGNC Symbol;Acc:3309]	0	Y	Y	N
ENSG00000197616	Tier 1	MYH6	14	23851199	23877486	-1	myosin, heavy chain 6, cardiac muscle, alpha [Source:HGNC Symbol;Acc:7576]	3	N	Y	N
ENSG00000197635	Tier 1	DPP4	2	162848751	162931052	-1	dipeptidyl-peptidase 4 [Source:HGNC Symbol;Acc:3009]	2	Y	Y	N
ENSG00000197646	Tier 1	PDCD1LG2	9	5510545	5571282	1	programmed cell death 1 ligand 2 [Source:HGNC Symbol;Acc:18731]	0	N	Y	N
ENSG00000197766	Tier 1	CFD	19	859453	863453	1	complement factor D (adipsin) [Source:HGNC Symbol;Acc:2771]	0	N	Y	N
ENSG00000197838	Tier 1	CYP2A13	19	41594377	41602100	1	cytochrome P450, family 2, subfamily A, polypeptide 13 [Source:HGNC Symbol;Acc:2608]	0	Y	N	Y
ENSG00000197888	Tier 1	UGT2B17	4	69402902	69434245	-1	UDP glucuronosyltransferase 2 family, polypeptide B17 [Source:HGNC Symbol;Acc:12547]	0	N	N	Y
ENSG00000197891	Tier 1	SLC22A12	11	64358113	64369820	1	solute carrier family 22 (organic anion/urate transporter), member 12 [Source:HGNC Symbol;Acc:17989]	7	Y	N	Y
ENSG00000197894	Tier 1	ADH5	4	99992132	100009952	-1	alcohol dehydrogenase 5 (class III), chi polypeptide [Source:HGNC Symbol;Acc:253]	0	Y	N	Y
ENSG00000197901	Tier 1	SLC22A6	11	62703857	62752455	-1	solute carrier family 22 (organic anion transporter), member 6 [Source:HGNC Symbol;Acc:10970]	0	Y	N	Y
ENSG00000197919	Tier 1	IFNA1	9	21440440	21441315	1	interferon, alpha 1 [Source:HGNC Symbol;Acc:5417]	0	N	Y	N
ENSG00000198001	Tier 1	IRAK4	12	44152747	44183346	1	interleukin-1 receptor-associated kinase 4 [Source:HGNC Symbol;Acc:17967]	1	Y	N	N
ENSG00000198049	Tier 1	AVPR1B	1	206223976	206231639	1	arginine vasopressin receptor 1B [Source:HGNC Symbol;Acc:896]	0	Y	Y	N
ENSG00000198074	Tier 1	AKR1B10	7	134212344	134226160	1	aldo-keto reductase family 1, member B10 (aldose reductase) [Source:HGNC Symbol;Acc:382]	0	Y	Y	N
ENSG00000198077	Tier 1	CYP2A7	19	41381344	41388657	-1	cytochrome P450, family 2, subfamily A, polypeptide 7 [Source:HGNC Symbol;Acc:2611]	0	Y	N	Y
ENSG00000198099	Tier 1	ADH4	4	100044808	100078949	-1	alcohol dehydrogenase 4 (class II), pi polypeptide [Source:HGNC Symbol;Acc:252]	3	Y	N	Y
ENSG00000198121	Tier 1	LPAR1	9	113635543	113800981	-1	lysophosphatidic acid receptor 1 [Source:HGNC Symbol;Acc:3166]	2	Y	Y	N
ENSG00000198189	Tier 1	HSD17B11	4	88257762	88312538	-1	hydroxysteroid (17-beta) dehydrogenase 11 [Source:HGNC Symbol;Acc:22960]	0	N	N	Y
ENSG00000198203	Tier 1	SULT1C2	2	108905095	108926371	1	sulfotransferase family, cytosolic, 1C, member 2 [Source:HGNC Symbol;Acc:11456]	0	N	N	Y
ENSG00000198223	Tier 1	CSF2RA	X	1387693	1429274	1	colony stimulating factor 2 receptor, alpha, low-affinity (granulocyte-macrophage) [Source:HGNC Symbol;Acc:2435]	0	N	Y	N
ENSG00000198355	Tier 1	PIM3	22	50354161	50357728	1	pim-3 oncogene [Source:HGNC Symbol;Acc:19310]	1	Y	N	N
ENSG00000198400	Tier 1	NTRK1	1	156785432	156851642	1	neurotrophic tyrosine kinase, receptor, type 1 [Source:HGNC Symbol;Acc:8031]	0	Y	N	N
ENSG00000198431	Tier 1	TXNRD1	12	104609557	104744061	1	thioredoxin reductase 1 [Source:HGNC Symbol;Acc:12437]	0	Y	N	N
ENSG00000198502	Tier 1	HLA-DRB5	6	32485120	32498064	-1	major histocompatibility complex, class II, DR beta 5 [Source:HGNC Symbol;Acc:4953]	120	N	Y	N
ENSG00000198598	Tier 1	MMP17	12	132312938	132336328	1	matrix metallopeptidase 17 (membrane-inserted) [Source:HGNC Symbol;Acc:7163]	0	Y	Y	N
ENSG00000198691	Tier 1	ABCA4	1	94458393	94586688	-1	ATP-binding cassette, sub-family A (ABC1), member 4 [Source:HGNC Symbol;Acc:34]	2	Y	Y	Y
ENSG00000198704	Tier 1	GPX6	6	28471073	28495992	-1	glutathione peroxidase 6 (olfactory) [Source:HGNC Symbol;Acc:4558]	8	N	Y	Y
ENSG00000198734	Tier 1	F5	1	169483404	169555826	-1	coagulation factor V (proaccelerin, labile factor) [Source:HGNC Symbol;Acc:3542]	8	N	Y	N
ENSG00000198785	Tier 1	GRIN3A	9	104331635	104500862	-1	glutamate receptor, ionotropic, N-methyl-D-aspartate 3A [Source:HGNC Symbol;Acc:16767]	0	Y	N	N
ENSG00000198793	Tier 1	MTOR	1	11166592	11322564	-1	mechanistic target of rapamycin (serine/threonine kinase) [Source:HGNC Symbol;Acc:3942]	2	Y	N	N
ENSG00000198805	Tier 1	PNP	14	20937113	20945253	1	purine nucleoside phosphorylase [Source:HGNC Symbol;Acc:7892]	0	Y	N	N
ENSG00000198822	Tier 1	GRM3	7	86273230	86494200	1	glutamate receptor, metabotropic 3 [Source:HGNC Symbol;Acc:4595]	1	Y	N	N
ENSG00000198838	Tier 1	RYR3	15	33603163	34158303	1	ryanodine receptor 3 [Source:HGNC Symbol;Acc:10485]	1	Y	N	N
ENSG00000198848	Tier 1	CES1	16	55836763	55867249	-1	carboxylesterase 1 [Source:HGNC Symbol;Acc:1863]	0	Y	Y	Y
ENSG00000198851	Tier 1	CD3E	11	118175260	118186890	1	CD3e molecule, epsilon (CD3-TCR complex) [Source:HGNC Symbol;Acc:1674]	0	N	Y	N
ENSG00000198900	Tier 1	TOP1	20	39657458	39753127	1	topoisomerase (DNA) I [Source:HGNC Symbol;Acc:11986]	4	Y	N	N
ENSG00000198909	Tier 1	MAP3K3	17	61699775	61773663	1	mitogen-activated protein kinase kinase kinase 3 [Source:HGNC Symbol;Acc:6855]	5	Y	N	N
ENSG00000198947	Tier 1	DMD	X	31115794	33357558	-1	dystrophin [Source:HGNC Symbol;Acc:2928]	0	N	Y	N
ENSG00000203797	Tier 1	DDO	6	110712974	110736765	-1	D-aspartate oxidase [Source:HGNC Symbol;Acc:2727]	0	Y	N	Y
ENSG00000203859	Tier 1	HSD3B2	1	119957554	119965658	1	hydroxy-delta-5-steroid dehydrogenase, 3 beta- and steroid delta-isomerase 2 [Source:HGNC Symbol;Acc:5218]	1	Y	N	N
ENSG00000204231	Tier 1	RXRB	6	33161365	33168630	-1	retinoid X receptor, beta [Source:HGNC Symbol;Acc:10478]	1	Y	N	N
ENSG00000204264	Tier 1	PSMB8	6	32808494	32812480	-1	proteasome (prosome, macropain) subunit, beta type, 8 [Source:HGNC Symbol;Acc:9545]	6	Y	N	N
ENSG00000204287	Tier 1	HLA-DRA	6	32407619	32412823	1	major histocompatibility complex, class II, DR alpha [Source:HGNC Symbol;Acc:4947]	100	N	Y	N
ENSG00000204385	Tier 1	SLC44A4	6	31830969	31846823	-1	solute carrier family 44, member 4 [Source:HGNC Symbol;Acc:13941]	60	N	Y	N
ENSG00000204427	Tier 1	ABHD16A	6	31654726	31671221	-1	abhydrolase domain containing 16A [Source:HGNC Symbol;Acc:13921]	56	Y	N	N
ENSG00000204580	Tier 1	DDR1	6	30844198	30867933	1	discoidin domain receptor tyrosine kinase 1 [Source:HGNC Symbol;Acc:2730]	19	Y	Y	N
ENSG00000204681	Tier 1	GABBR1	6	29523406	29601753	-1	gamma-aminobutyric acid (GABA) B receptor, 1 [Source:HGNC Symbol;Acc:4070]	4	Y	Y	N
ENSG00000204983	Tier 1	PRSS1	7	142457319	142460923	1	protease, serine, 1 (trypsin 1) [Source:HGNC Symbol;Acc:9475]	1	Y	Y	N
ENSG00000205155	Tier 1	PSENEN	19	36236015	36237911	1	presenilin enhancer gamma secretase subunit [Source:HGNC Symbol;Acc:30100]	0	Y	N	N
ENSG00000205268	Tier 1	PDE7A	8	66629745	66754557	-1	phosphodiesterase 7A [Source:HGNC Symbol;Acc:8791]	0	Y	N	N
ENSG00000205359	Tier 1	SLCO6A1	5	101707486	101834720	-1	solute carrier organic anion transporter family, member 6A1 [Source:HGNC Symbol;Acc:23613]	2	N	N	Y
ENSG00000205571	Tier 1	SMN2	5	69345350	69374349	1	survival of motor neuron 2, centromeric [Source:HGNC Symbol;Acc:11118]	0	Y	N	N
ENSG00000205755	Tier 1	CRLF2	X	1314890	1331616	-1	cytokine receptor-like factor 2 [Source:HGNC Symbol;Acc:14281]	0	N	Y	N
ENSG00000206503	Tier 1	HLA-A	6	29909037	29913661	1	major histocompatibility complex, class I, A [Source:HGNC Symbol;Acc:4931]	20	Y	Y	N
ENSG00000211445	Tier 1	GPX3	5	150400124	150408554	1	glutathione peroxidase 3 (plasma) [Source:HGNC Symbol;Acc:4555]	0	N	Y	Y
ENSG00000211452	Tier 1	DIO1	1	54356912	54376759	1	deiodinase, iodothyronine, type I [Source:HGNC Symbol;Acc:2883]	3	Y	N	N
ENSG00000211699	Tier 1	TRGV3	7	38398113	38398763	-1	T cell receptor gamma variable 3 [Source:HGNC Symbol;Acc:12288]	0	N	Y	N
ENSG00000211707	Tier 1	TRBV7-1	7	142032006	142032527	1	T cell receptor beta variable 7-1 (non-functional) [Source:HGNC Symbol;Acc:12235]	0	N	Y	N
ENSG00000211810	Tier 1	TRAV29DV5	14	22631134	22631766	1	T cell receptor alpha variable 29/delta variable 5 (gene/pseudogene) [Source:HGNC Symbol;Acc:12127]	0	N	Y	N
ENSG00000211891	Tier 1	IGHE	14	106064224	106068065	-1	immunoglobulin heavy constant epsilon [Source:HGNC Symbol;Acc:5522]	0	N	Y	N
ENSG00000212122	Tier 1	TSSK1B	5	112768251	112770728	-1	testis-specific serine kinase 1B [Source:HGNC Symbol;Acc:14968]	0	Y	N	N
ENSG00000213341	Tier 1	CHUK	10	101948055	101989376	-1	conserved helix-loop-helix ubiquitous kinase [Source:HGNC Symbol;Acc:1974]	1	Y	N	N
ENSG00000213366	Tier 1	GSTM2	1	110210644	110252171	1	glutathione S-transferase mu 2 (muscle) [Source:HGNC Symbol;Acc:4634]	1	N	N	Y
ENSG00000213694	Tier 1	S1PR3	9	91606362	91619925	1	sphingosine-1-phosphate receptor 3 [Source:HGNC Symbol;Acc:3167]	0	Y	Y	N
ENSG00000213759	Tier 1	UGT2B11	4	70065669	70080449	-1	UDP glucuronosyltransferase 2 family, polypeptide B11 [Source:HGNC Symbol;Acc:12545]	0	N	N	Y
ENSG00000213903	Tier 1	LTB4R	14	24780656	24787242	1	leukotriene B4 receptor [Source:HGNC Symbol;Acc:6713]	1	Y	Y	N
ENSG00000213923	Tier 1	CSNK1E	22	38686697	38794527	-1	casein kinase 1, epsilon [Source:HGNC Symbol;Acc:2453]	0	Y	N	N
ENSG00000214042	Tier 1	IFNA7	9	21201468	21202204	-1	interferon, alpha 7 [Source:HGNC Symbol;Acc:5428]	0	N	Y	N
ENSG00000214102	Tier 1	WEE2	7	141408153	141431071	1	WEE1 homolog 2 (S. pombe) [Source:HGNC Symbol;Acc:19684]	0	Y	N	N
ENSG00000215182	Tier 1	MUC5AC	11	1151580	1222364	1	mucin 5AC, oligomeric mucus/gel-forming [Source:HGNC Symbol;Acc:7515]	0	N	Y	N
ENSG00000215644	Tier 1	GCGR	17	79762008	79771889	1	glucagon receptor [Source:HGNC Symbol;Acc:4192]	0	Y	Y	N
ENSG00000220205	Tier 1	VAMP2	17	8062467	8066864	-1	vesicle-associated membrane protein 2 (synaptobrevin 2) [Source:HGNC Symbol;Acc:12643]	1	N	Y	N
ENSG00000221867	Tier 1	MAGEA3	X	151934652	151938240	-1	melanoma antigen family A, 3 [Source:HGNC Symbol;Acc:6801]	0	N	Y	N
ENSG00000222040	Tier 1	ADRA2B	2	96778707	96781984	-1	adrenoceptor alpha 2B [Source:HGNC Symbol;Acc:282]	0	Y	Y	N
ENSG00000226979	Tier 1	LTA	6	31539831	31542101	1	lymphotoxin alpha [Source:HGNC Symbol;Acc:6709]	35	N	Y	N
ENSG00000227507	Tier 1	LTB	6	31548302	31550299	-1	lymphotoxin beta (TNF superfamily, member 3) [Source:HGNC Symbol;Acc:6711]	34	N	Y	N
ENSG00000228716	Tier 1	DHFR	5	79922047	79950802	-1	dihydrofolate reductase [Source:HGNC Symbol;Acc:2861]	0	Y	N	N
ENSG00000229164	Tier 1	TRAC	14	23016447	23021097	1	T cell receptor alpha constant [Source:HGNC Symbol;Acc:12029]	2	N	Y	N
ENSG00000232810	Tier 1	TNF	6	31543344	31546113	1	tumor necrosis factor [Source:HGNC Symbol;Acc:11892]	35	Y	Y	N
ENSG00000233276	Tier 1	GPX1	3	49394609	49396033	-1	glutathione peroxidase 1 [Source:HGNC Symbol;Acc:4553]	11	N	N	Y
ENSG00000236637	Tier 1	IFNA4	9	21186617	21187598	-1	interferon, alpha 4 [Source:HGNC Symbol;Acc:5425]	0	N	Y	N
ENSG00000239697	Tier 1	TNFSF12	17	7452208	7464925	1	tumor necrosis factor (ligand) superfamily, member 12 [Source:HGNC Symbol;Acc:11927]	19	N	Y	N
ENSG00000239732	Tier 1	TLR9	3	52255096	52273183	-1	toll-like receptor 9 [Source:HGNC Symbol;Acc:15633]	6	Y	Y	N
ENSG00000240224	Tier 1	UGT1A5	2	234621638	234681945	1	UDP glucuronosyltransferase 1 family, polypeptide A5 [Source:HGNC Symbol;Acc:12537]	32	N	N	Y
ENSG00000241119	Tier 1	UGT1A9	2	234580499	234681946	1	UDP glucuronosyltransferase 1 family, polypeptide A9 [Source:HGNC Symbol;Acc:12541]	32	N	N	Y
ENSG00000241186	Tier 1	TDGF1	3	46616045	46668033	1	teratocarcinoma-derived growth factor 1 [Source:HGNC Symbol;Acc:11701]	0	N	Y	N
ENSG00000241635	Tier 1	UGT1A8	2	234526291	234681956	1	UDP glucuronosyltransferase 1 family, polypeptide A8 [Source:HGNC Symbol;Acc:12540]	32	N	N	Y
ENSG00000242366	Tier 1	UGT1A1	2	234668894	234681945	1	UDP glucuronosyltransferase 1 family, polypeptide A1 [Source:HGNC Symbol;Acc:12530]	32	N	N	Y
ENSG00000242515	Tier 1	UGT1A10	2	234545100	234681951	1	UDP glucuronosyltransferase 1 family, polypeptide A10 [Source:HGNC Symbol;Acc:12531]	32	N	N	Y
ENSG00000243135	Tier 1	UGT1A3	2	234637754	234681945	1	UDP glucuronosyltransferase 1 family, polypeptide A3 [Source:HGNC Symbol;Acc:12535]	32	N	N	Y
ENSG00000243480	Tier 1	AMY2A	1	104159999	104168402	1	amylase, alpha 2A (pancreatic) [Source:HGNC Symbol;Acc:477]	0	Y	Y	N
ENSG00000243772	Tier 1	KIR2DL3	19	55249980	55295776	1	killer cell immunoglobulin-like receptor, two domains, long cytoplasmic tail, 3 [Source:HGNC Symbol;Acc:6331]	0	N	Y	N
ENSG00000243955	Tier 1	GSTA1	6	52656462	52668708	-1	glutathione S-transferase alpha 1 [Source:HGNC Symbol;Acc:4626]	0	Y	N	Y
ENSG00000244067	Tier 1	GSTA2	6	52614897	52628367	-1	glutathione S-transferase alpha 2 [Source:HGNC Symbol;Acc:4627]	0	N	N	Y
ENSG00000244122	Tier 1	UGT1A7	2	234590584	234681945	1	UDP glucuronosyltransferase 1 family, polypeptide A7 [Source:HGNC Symbol;Acc:12539]	32	N	N	Y
ENSG00000244474	Tier 1	UGT1A4	2	234627424	234681945	1	UDP glucuronosyltransferase 1 family, polypeptide A4 [Source:HGNC Symbol;Acc:12536]	32	N	N	Y
ENSG00000248144	Tier 1	ADH1C	4	100257649	100274184	-1	alcohol dehydrogenase 1C (class I), gamma polypeptide [Source:HGNC Symbol;Acc:251]	0	Y	N	Y
ENSG00000254087	Tier 1	LYN	8	56792372	56923940	1	v-yes-1 Yamaguchi sarcoma viral related oncogene homolog [Source:HGNC Symbol;Acc:6735]	0	Y	N	N
ENSG00000255974	Tier 1	CYP2A6	19	41349443	41356352	-1	cytochrome P450, family 2, subfamily A, polypeptide 6 [Source:HGNC Symbol;Acc:2610]	3	Y	N	Y
ENSG00000256713	Tier 1	PGA5	11	61008514	61018920	1	pepsinogen 5, group I (pepsinogen A) [Source:HGNC Symbol;Acc:8887]	0	Y	Y	N
ENSG00000257335	Tier 1	MGAM	7	141607613	141806547	1	maltase-glucoamylase (alpha-glucosidase) [Source:HGNC Symbol;Acc:7043]	3	Y	N	N
ENSG00000257365	Tier 1	FNTB	14	65381203	65529368	1	farnesyltransferase, CAAX box, beta [Source:HGNC Symbol;Acc:3785]	1	Y	N	N
ENSG00000258429	Tier 1	PDF	16	69362524	69364498	-1	peptide deformylase (mitochondrial) [Source:HGNC Symbol;Acc:30012]	0	Y	N	N
ENSG00000258839	Tier 1	MC1R	16	89978527	89987385	1	melanocortin 1 receptor (alpha melanocyte stimulating hormone receptor) [Source:HGNC Symbol;Acc:6929]	17	Y	Y	N
ENSG00000259207	Tier 1	ITGB3	17	45331212	45421658	1	integrin, beta 3 (platelet glycoprotein IIIa, antigen CD61) [Source:HGNC Symbol;Acc:6156]	2	Y	Y	N
ENSG00000261052	Tier 1	SULT1A3	16	30205754	30215631	1	sulfotransferase family, cytosolic, 1A, phenol-preferring, member 3 [Source:HGNC Symbol;Acc:11455]	0	N	N	Y
ENSG00000267534	Tier 1	S1PR2	19	10334520	10341948	-1	sphingosine-1-phosphate receptor 2 [Source:HGNC Symbol;Acc:3169]	0	Y	N	N
ENSG00000269858	Tier 1	EGLN2	19	41304901	41314338	1	egl-9 family hypoxia-inducible factor 2 [Source:HGNC Symbol;Acc:14660]	4	Y	N	N
ENSG00000270024	Tier 1	C8orf44-SGK3	8	67579831	67772707	1	C8orf44-SGK3 readthrough [Source:HGNC Symbol;Acc:48354]	0	Y	N	N
ENSG00000273079	Tier 1	GRIN2B	12	13693165	14133053	-1	glutamate receptor, ionotropic, N-methyl D-aspartate 2B [Source:HGNC Symbol;Acc:4586]	1	Y	N	N
ENSG00000001036	Tier 2	FUCA2	6	143815948	143832827	-1	fucosidase, alpha-L- 2, plasma [Source:HGNC Symbol;Acc:4008]	0	Y	Y	N
ENSG00000001084	Tier 2	GCLC	6	53362139	53481768	-1	glutamate-cysteine ligase, catalytic subunit [Source:HGNC Symbol;Acc:4311]	0	Y	N	N
ENSG00000002330	Tier 2	BAD	11	64037302	64052176	-1	BCL2-associated agonist of cell death [Source:HGNC Symbol;Acc:936]	4	Y	N	N
ENSG00000002726	Tier 2	AOC1	7	150521715	150558592	1	amine oxidase, copper containing 1 [Source:HGNC Symbol;Acc:80]	5	Y	Y	N
ENSG00000004487	Tier 2	KDM1A	1	23345941	23410182	1	lysine (K)-specific demethylase 1A [Source:HGNC Symbol;Acc:29079]	1	Y	N	N
ENSG00000005339	Tier 2	CREBBP	16	3775055	3930727	-1	CREB binding protein [Source:HGNC Symbol;Acc:2348]	1	Y	N	N
ENSG00000006062	Tier 2	MAP3K14	17	43340488	43394414	-1	mitogen-activated protein kinase kinase kinase 14 [Source:HGNC Symbol;Acc:6853]	0	Y	N	N
ENSG00000006634	Tier 2	DBF4	7	87505531	87538856	1	DBF4 homolog (S. cerevisiae) [Source:HGNC Symbol;Acc:17364]	0	Y	N	N
ENSG00000006837	Tier 2	CDKL3	5	133541305	133706738	-1	cyclin-dependent kinase-like 3 [Source:HGNC Symbol;Acc:15483]	0	Y	N	N
ENSG00000007952	Tier 2	NOX1	X	100098313	100129334	-1	NADPH oxidase 1 [Source:HGNC Symbol;Acc:7889]	0	Y	N	N
ENSG00000008118	Tier 2	CAMK1G	1	209757062	209787283	1	calcium/calmodulin-dependent protein kinase IG [Source:HGNC Symbol;Acc:14585]	0	Y	N	N
ENSG00000008128	Tier 2	CDK11A	1	1634169	1655766	-1	cyclin-dependent kinase 11A [Source:HGNC Symbol;Acc:1730]	0	Y	N	N
ENSG00000008516	Tier 2	MMP25	16	3096682	3110727	1	matrix metallopeptidase 25 [Source:HGNC Symbol;Acc:14246]	0	Y	Y	N
ENSG00000010219	Tier 2	DYRK4	12	4671370	4723325	1	dual-specificity tyrosine-(Y)-phosphorylation regulated kinase 4 [Source:HGNC Symbol;Acc:3095]	0	Y	N	N
ENSG00000010379	Tier 2	SLC6A13	12	329789	372039	-1	solute carrier family 6 (neurotransmitter transporter), member 13 [Source:HGNC Symbol;Acc:11046]	4	Y	N	N
ENSG00000010438	Tier 2	PRSS3	9	33750515	33799230	1	protease, serine, 3 [Source:HGNC Symbol;Acc:9486]	0	Y	Y	N
ENSG00000011304	Tier 2	PTBP1	19	797075	812327	1	polypyrimidine tract binding protein 1 [Source:HGNC Symbol;Acc:9583]	0	Y	N	N
ENSG00000011405	Tier 2	PIK3C2A	11	17099277	17229530	-1	phosphatidylinositol-4-phosphate 3-kinase, catalytic subunit type 2 alpha [Source:HGNC Symbol;Acc:8971]	3	Y	N	N
ENSG00000011422	Tier 2	PLAUR	19	44150247	44174699	-1	plasminogen activator, urokinase receptor [Source:HGNC Symbol;Acc:9053]	0	Y	Y	N
ENSG00000011485	Tier 2	PPP5C	19	46850251	46896238	1	protein phosphatase 5, catalytic subunit [Source:HGNC Symbol;Acc:9322]	1	Y	N	N
ENSG00000012048	Tier 2	BRCA1	17	41196312	41277500	-1	breast cancer 1, early onset [Source:HGNC Symbol;Acc:1100]	0	Y	N	N
ENSG00000014216	Tier 2	CAPN1	11	64948037	64979477	1	calpain 1, (mu/I) large subunit [Source:HGNC Symbol;Acc:1476]	1	Y	N	N
ENSG00000014257	Tier 2	ACPP	3	132036211	132087142	1	acid phosphatase, prostate [Source:HGNC Symbol;Acc:125]	0	Y	Y	N
ENSG00000025434	Tier 2	NR1H3	11	47269851	47290396	1	nuclear receptor subfamily 1, group H, member 3 [Source:HGNC Symbol;Acc:7966]	11	Y	N	N
ENSG00000025708	Tier 2	TYMP	22	50964181	50968485	-1	thymidine phosphorylase [Source:HGNC Symbol;Acc:3148]	5	Y	N	N
ENSG00000027644	Tier 2	INSRR	1	156809855	156828810	-1	insulin receptor-related receptor [Source:HGNC Symbol;Acc:6093]	0	Y	Y	N
ENSG00000031544	Tier 2	NR2E3	15	72084977	72110600	1	nuclear receptor subfamily 2, group E, member 3 [Source:HGNC Symbol;Acc:7974]	1	Y	N	N
ENSG00000033178	Tier 2	UBA6	4	68478370	68566897	-1	ubiquitin-like modifier activating enzyme 6 [Source:HGNC Symbol;Acc:25581]	0	Y	N	N
ENSG00000036473	Tier 2	OTC	X	38211798	38280703	1	ornithine carbamoyltransferase [Source:HGNC Symbol;Acc:8512]	0	Y	N	N
ENSG00000036565	Tier 2	SLC18A1	8	20002366	20040717	-1	solute carrier family 18 (vesicular monoamine transporter), member 1 [Source:HGNC Symbol;Acc:10934]	0	Y	N	N
ENSG00000036672	Tier 2	USP2	11	119225925	119252436	-1	ubiquitin specific peptidase 2 [Source:HGNC Symbol;Acc:12618]	0	Y	N	N
ENSG00000041880	Tier 2	PARP3	3	51976361	51982883	1	poly (ADP-ribose) polymerase family, member 3 [Source:HGNC Symbol;Acc:273]	0	Y	N	N
ENSG00000044574	Tier 2	HSPA5	9	127997132	128003609	-1	heat shock 70kDa protein 5 (glucose-regulated protein, 78kDa) [Source:HGNC Symbol;Acc:5238]	0	Y	Y	N
ENSG00000049247	Tier 2	UTS2	1	7903143	7913572	-1	urotensin 2 [Source:HGNC Symbol;Acc:12636]	1	Y	Y	N
ENSG00000051180	Tier 2	RAD51	15	40986972	41024354	1	RAD51 recombinase [Source:HGNC Symbol;Acc:9817]	0	Y	N	N
ENSG00000055332	Tier 2	EIF2AK2	2	37326353	37384208	-1	eukaryotic translation initiation factor 2-alpha kinase 2 [Source:HGNC Symbol;Acc:9437]	0	Y	N	N
ENSG00000055732	Tier 2	MCOLN3	1	85483765	85514182	-1	mucolipin 3 [Source:HGNC Symbol;Acc:13358]	0	Y	N	N
ENSG00000056291	Tier 2	NPFFR2	4	72897521	73013784	1	neuropeptide FF receptor 2 [Source:HGNC Symbol;Acc:4525]	0	Y	Y	N
ENSG00000057252	Tier 2	SOAT1	1	179262925	179327815	1	sterol O-acyltransferase 1 [Source:HGNC Symbol;Acc:11177]	0	Y	N	N
ENSG00000058091	Tier 2	CDK14	7	90095738	90839905	1	cyclin-dependent kinase 14 [Source:HGNC Symbol;Acc:8883]	0	Y	N	N
ENSG00000059758	Tier 2	CDK17	12	96672039	96794338	-1	cyclin-dependent kinase 17 [Source:HGNC Symbol;Acc:8750]	0	Y	N	N
ENSG00000060982	Tier 2	BCAT1	12	24964295	25102393	-1	branched chain amino-acid transaminase 1, cytosolic [Source:HGNC Symbol;Acc:976]	0	Y	N	N
ENSG00000064601	Tier 2	CTSA	20	44518783	44527459	1	cathepsin A [Source:HGNC Symbol;Acc:9251]	0	Y	Y	N
ENSG00000064651	Tier 2	SLC12A2	5	127419458	127525380	1	solute carrier family 12 (sodium/potassium/chloride transporter), member 2 [Source:HGNC Symbol;Acc:10911]	0	Y	N	N
ENSG00000064687	Tier 2	ABCA7	19	1040102	1065571	1	ATP-binding cassette, sub-family A (ABC1), member 7 [Source:HGNC Symbol;Acc:37]	3	Y	Y	N
ENSG00000065427	Tier 2	KARS	16	75661622	75682541	-1	lysyl-tRNA synthetase [Source:HGNC Symbol;Acc:6215]	0	Y	Y	N
ENSG00000065833	Tier 2	ME1	6	83920108	84140797	-1	malic enzyme 1, NADP(+)-dependent, cytosolic [Source:HGNC Symbol;Acc:6983]	0	Y	N	N
ENSG00000066044	Tier 2	ELAVL1	19	8023463	8070543	-1	ELAV like RNA binding protein 1 [Source:HGNC Symbol;Acc:3312]	0	Y	N	N
ENSG00000066135	Tier 2	KDM4A	1	44115829	44171186	1	lysine (K)-specific demethylase 4A [Source:HGNC Symbol;Acc:22978]	2	Y	N	N
ENSG00000068903	Tier 2	SIRT2	19	39369197	39390502	-1	sirtuin 2 [Source:HGNC Symbol;Acc:10886]	0	Y	N	N
ENSG00000068976	Tier 2	PYGM	11	64513861	64527769	-1	phosphorylase, glycogen, muscle [Source:HGNC Symbol;Acc:9726]	1	Y	N	N
ENSG00000069956	Tier 2	MAPK6	15	52244303	52358462	1	mitogen-activated protein kinase 6 [Source:HGNC Symbol;Acc:6879]	0	Y	N	N
ENSG00000070501	Tier 2	POLB	8	42195972	42229326	1	polymerase (DNA directed), beta [Source:HGNC Symbol;Acc:9174]	2	Y	N	N
ENSG00000070610	Tier 2	GBA2	9	35736863	35749983	-1	glucosidase, beta (bile acid) 2 [Source:HGNC Symbol;Acc:18986]	0	Y	N	N
ENSG00000070759	Tier 2	TESK2	1	45809555	45956872	-1	testis-specific kinase 2 [Source:HGNC Symbol;Acc:11732]	2	Y	N	N
ENSG00000070770	Tier 2	CSNK2A2	16	58191811	58231824	-1	casein kinase 2, alpha prime polypeptide [Source:HGNC Symbol;Acc:2459]	0	Y	N	N
ENSG00000070831	Tier 2	CDC42	1	22379120	22419437	1	cell division cycle 42 [Source:HGNC Symbol;Acc:1736]	8	Y	N	N
ENSG00000071909	Tier 2	MYO3B	2	171034655	171511681	1	myosin IIIB [Source:HGNC Symbol;Acc:15576]	0	Y	N	N
ENSG00000073009	Tier 2	IKBKG	X	153769414	153796782	1	inhibitor of kappa light polypeptide gene enhancer in B-cells, kinase gamma [Source:HGNC Symbol;Acc:5961]	9	Y	N	N
ENSG00000073060	Tier 2	SCARB1	12	125261402	125367214	-1	scavenger receptor class B, member 1 [Source:HGNC Symbol;Acc:1664]	6	Y	N	N
ENSG00000074047	Tier 2	GLI2	2	121493199	121750229	1	GLI family zinc finger 2 [Source:HGNC Symbol;Acc:4318]	0	Y	N	N
ENSG00000074416	Tier 2	MGLL	3	127407909	127542051	-1	monoglyceride lipase [Source:HGNC Symbol;Acc:17038]	1	Y	N	N
ENSG00000074603	Tier 2	DPP8	15	65734801	65810042	-1	dipeptidyl-peptidase 8 [Source:HGNC Symbol;Acc:16490]	2	Y	N	N
ENSG00000075673	Tier 2	ATP12A	13	25254549	25285921	1	ATPase, H+/K+ transporting, nongastric, alpha polypeptide [Source:HGNC Symbol;Acc:13816]	0	Y	N	N
ENSG00000076555	Tier 2	ACACB	12	109554400	109706031	1	acetyl-CoA carboxylase beta [Source:HGNC Symbol;Acc:85]	0	Y	N	N
ENSG00000077616	Tier 2	NAALAD2	11	89864683	89926062	1	N-acetylated alpha-linked acidic dipeptidase 2 [Source:HGNC Symbol;Acc:14526]	1	Y	N	N
ENSG00000078061	Tier 2	ARAF	X	47420516	47431307	1	v-raf murine sarcoma 3611 viral oncogene homolog [Source:HGNC Symbol;Acc:646]	0	Y	N	N
ENSG00000078142	Tier 2	PIK3C3	18	39535171	39667794	1	phosphatidylinositol 3-kinase, catalytic subunit type 3 [Source:HGNC Symbol;Acc:8974]	0	Y	N	N
ENSG00000078549	Tier 2	ADCYAP1R1	7	31092076	31151089	1	adenylate cyclase activating polypeptide 1 (pituitary) receptor type I [Source:HGNC Symbol;Acc:242]	0	Y	Y	N
ENSG00000079215	Tier 2	SLC1A3	5	36606457	36688436	1	solute carrier family 1 (glial high affinity glutamate transporter), member 3 [Source:HGNC Symbol;Acc:10941]	0	Y	N	N
ENSG00000079435	Tier 2	LIPE	19	42905659	42931578	-1	lipase, hormone-sensitive [Source:HGNC Symbol;Acc:6621]	0	Y	N	N
ENSG00000080618	Tier 2	CPB2	13	46627321	46679211	-1	carboxypeptidase B2 (plasma) [Source:HGNC Symbol;Acc:2300]	0	Y	Y	N
ENSG00000080709	Tier 2	KCNN2	5	113696642	113832337	1	potassium intermediate/small conductance calcium-activated channel, subfamily N, member 2 [Source:HGNC Symbol;Acc:6291]	1	Y	N	N
ENSG00000084072	Tier 2	PPIE	1	40157854	40229586	1	peptidylprolyl isomerase E (cyclophilin E) [Source:HGNC Symbol;Acc:9258]	0	N	Y	N
ENSG00000084774	Tier 2	CAD	2	27440258	27466811	1	carbamoyl-phosphate synthetase 2, aspartate transcarbamylase, and dihydroorotase [Source:HGNC Symbol;Acc:1424]	1	Y	N	N
ENSG00000085377	Tier 2	PREP	6	105725440	105850959	-1	prolyl endopeptidase [Source:HGNC Symbol;Acc:9358]	0	Y	N	N
ENSG00000086061	Tier 2	DNAJA1	9	33025209	33039905	1	DnaJ (Hsp40) homolog, subfamily A, member 1 [Source:HGNC Symbol;Acc:5229]	0	Y	N	N
ENSG00000086232	Tier 2	EIF2AK1	7	6061881	6098861	-1	eukaryotic translation initiation factor 2-alpha kinase 1 [Source:HGNC Symbol;Acc:24921]	0	Y	N	N
ENSG00000086696	Tier 2	HSD17B2	16	82068609	82132139	1	hydroxysteroid (17-beta) dehydrogenase 2 [Source:HGNC Symbol;Acc:5211]	0	Y	N	N
ENSG00000086991	Tier 2	NOX4	11	89057524	89322779	-1	NADPH oxidase 4 [Source:HGNC Symbol;Acc:7891]	11	Y	N	N
ENSG00000087095	Tier 2	NLK	17	26368763	26523407	1	nemo-like kinase [Source:HGNC Symbol;Acc:29858]	0	Y	N	N
ENSG00000088305	Tier 2	DNMT3B	20	31350191	31397162	1	DNA (cytosine-5-)-methyltransferase 3 beta [Source:HGNC Symbol;Acc:2979]	1	Y	N	N
ENSG00000088926	Tier 2	F11	4	187187099	187210835	1	coagulation factor XI [Source:HGNC Symbol;Acc:3529]	4	Y	Y	N
ENSG00000089022	Tier 2	MAPKAPK5	12	112279782	112334343	1	mitogen-activated protein kinase-activated protein kinase 5 [Source:HGNC Symbol;Acc:6889]	74	Y	N	N
ENSG00000089041	Tier 2	P2RX7	12	121570622	121623876	1	purinergic receptor P2X, ligand-gated ion channel, 7 [Source:HGNC Symbol;Acc:8537]	0	Y	N	N
ENSG00000089050	Tier 2	RBBP9	20	18467184	18477887	-1	retinoblastoma binding protein 9 [Source:HGNC Symbol;Acc:9892]	0	Y	N	N
ENSG00000089685	Tier 2	BIRC5	17	76210267	76221717	1	baculoviral IAP repeat containing 5 [Source:HGNC Symbol;Acc:593]	0	Y	N	N
ENSG00000091428	Tier 2	RAPGEF4	2	173600002	173917621	1	Rap guanine nucleotide exchange factor (GEF) 4 [Source:HGNC Symbol;Acc:16626]	0	Y	N	N
ENSG00000091704	Tier 2	CPA1	7	130020180	130027955	1	carboxypeptidase A1 (pancreatic) [Source:HGNC Symbol;Acc:2296]	0	Y	Y	N
ENSG00000092295	Tier 2	TGM1	14	24718320	24733638	-1	transglutaminase 1 [Source:HGNC Symbol;Acc:11777]	0	Y	N	N
ENSG00000092531	Tier 2	SNAP23	15	42783431	42837547	1	synaptosomal-associated protein, 23kDa [Source:HGNC Symbol;Acc:11131]	0	N	Y	N
ENSG00000095015	Tier 2	MAP3K1	5	56111401	56191979	1	mitogen-activated protein kinase kinase kinase 1, E3 ubiquitin protein ligase [Source:HGNC Symbol;Acc:6848]	14	Y	N	N
ENSG00000095777	Tier 2	MYO3A	10	26223196	26501456	1	myosin IIIA [Source:HGNC Symbol;Acc:7601]	0	Y	N	N
ENSG00000097046	Tier 2	CDC7	1	91966408	91991321	1	cell division cycle 7 [Source:HGNC Symbol;Acc:1745]	0	Y	N	N
ENSG00000099194	Tier 2	SCD	10	102106881	102124591	1	stearoyl-CoA desaturase (delta-9-desaturase) [Source:HGNC Symbol;Acc:10571]	0	Y	N	N
ENSG00000099810	Tier 2	MTAP	9	21802542	21931646	1	methylthioadenosine phosphorylase [Source:HGNC Symbol;Acc:7413]	2	Y	N	N
ENSG00000100219	Tier 2	XBP1	22	29190543	29196585	-1	X-box binding protein 1 [Source:HGNC Symbol;Acc:12801]	3	Y	N	N
ENSG00000100300	Tier 2	TSPO	22	43547520	43559248	1	translocator protein (18kDa) [Source:HGNC Symbol;Acc:1158]	0	Y	N	N
ENSG00000100312	Tier 2	ACR	22	51176624	51183762	1	acrosin [Source:HGNC Symbol;Acc:126]	0	Y	Y	N
ENSG00000100324	Tier 2	TAB1	22	39795746	39833065	1	TGF-beta activated kinase 1/MAP3K7 binding protein 1 [Source:HGNC Symbol;Acc:18157]	20	Y	N	N
ENSG00000100393	Tier 2	EP300	22	41487790	41576081	1	E1A binding protein p300 [Source:HGNC Symbol;Acc:3373]	1	Y	N	N
ENSG00000100448	Tier 2	CTSG	14	25042728	25045466	-1	cathepsin G [Source:HGNC Symbol;Acc:2532]	0	Y	Y	N
ENSG00000100453	Tier 2	GZMB	14	25100160	25103473	-1	granzyme B (granzyme 2, cytotoxic T-lymphocyte-associated serine esterase 1) [Source:HGNC Symbol;Acc:4709]	1	Y	Y	N
ENSG00000100490	Tier 2	CDKL1	14	50796310	50883179	-1	cyclin-dependent kinase-like 1 (CDC2-related kinase) [Source:HGNC Symbol;Acc:1781]	0	Y	N	N
ENSG00000100504	Tier 2	PYGL	14	51324609	51411454	-1	phosphorylase, glycogen, liver [Source:HGNC Symbol;Acc:9725]	1	Y	N	N
ENSG00000100906	Tier 2	NFKBIA	14	35870717	35873955	-1	nuclear factor of kappa light polypeptide gene enhancer in B-cells inhibitor, alpha [Source:HGNC Symbol;Acc:7797]	0	Y	N	N
ENSG00000101049	Tier 2	SGK2	20	42187608	42216877	1	serum/glucocorticoid regulated kinase 2 [Source:HGNC Symbol;Acc:13900]	0	Y	N	N
ENSG00000101160	Tier 2	CTSZ	20	57570240	57582302	-1	cathepsin Z [Source:HGNC Symbol;Acc:2547]	1	Y	Y	N
ENSG00000101224	Tier 2	CDC25B	20	3767578	3786762	1	cell division cycle 25B [Source:HGNC Symbol;Acc:1726]	0	Y	N	N
ENSG00000101323	Tier 2	HAO1	20	7863628	7921121	-1	hydroxyacid oxidase (glycolate oxidase) 1 [Source:HGNC Symbol;Acc:4809]	1	Y	N	N
ENSG00000101444	Tier 2	AHCY	20	32868074	32899608	-1	adenosylhomocysteinase [Source:HGNC Symbol;Acc:343]	1	Y	N	N
ENSG00000101670	Tier 2	LIPG	18	47087069	47119272	1	lipase, endothelial [Source:HGNC Symbol;Acc:6623]	0	Y	Y	N
ENSG00000101916	Tier 2	TLR8	X	12924739	12941288	1	toll-like receptor 8 [Source:HGNC Symbol;Acc:15632]	0	Y	Y	N
ENSG00000101945	Tier 2	SUV39H1	X	48553945	48567403	1	suppressor of variegation 3-9 homolog 1 (Drosophila) [Source:HGNC Symbol;Acc:11479]	0	Y	N	N
ENSG00000101958	Tier 2	GLRA2	X	14547420	14749934	1	glycine receptor, alpha 2 [Source:HGNC Symbol;Acc:4327]	0	Y	Y	N
ENSG00000101981	Tier 2	F9	X	138612917	138645617	1	coagulation factor IX [Source:HGNC Symbol;Acc:3551]	0	Y	Y	N
ENSG00000102172	Tier 2	SMS	X	21958691	22025798	1	spermine synthase [Source:HGNC Symbol;Acc:11123]	0	Y	N	N
ENSG00000102195	Tier 2	GPR50	X	150345125	150349937	1	G protein-coupled receptor 50 [Source:HGNC Symbol;Acc:4506]	0	Y	Y	N
ENSG00000102239	Tier 2	BRS3	X	135570046	135575939	1	bombesin-like receptor 3 [Source:HGNC Symbol;Acc:1113]	0	Y	Y	N
ENSG00000102554	Tier 2	KLF5	13	73629114	73651676	1	Kruppel-like factor 5 (intestinal) [Source:HGNC Symbol;Acc:6349]	0	Y	N	N
ENSG00000102699	Tier 2	PARP4	13	24995064	25086948	-1	poly (ADP-ribose) polymerase family, member 4 [Source:HGNC Symbol;Acc:271]	0	Y	N	N
ENSG00000103150	Tier 2	MLYCD	16	83932731	83949787	1	malonyl-CoA decarboxylase [Source:HGNC Symbol;Acc:7150]	0	Y	N	N
ENSG00000103319	Tier 2	EEF2K	16	22217603	22298554	1	eukaryotic elongation factor-2 kinase [Source:HGNC Symbol;Acc:24615]	0	Y	N	N
ENSG00000103811	Tier 2	CTSH	15	79213400	79241916	-1	cathepsin H [Source:HGNC Symbol;Acc:2535]	1	Y	Y	N
ENSG00000104332	Tier 2	SFRP1	8	41119481	41167016	-1	secreted frizzled-related protein 1 [Source:HGNC Symbol;Acc:10776]	0	Y	Y	N
ENSG00000104885	Tier 2	DOT1L	19	2164148	2232577	1	DOT1-like histone H3K79 methyltransferase [Source:HGNC Symbol;Acc:24948]	5	Y	N	N
ENSG00000105143	Tier 2	SLC1A6	19	15060846	15133802	-1	solute carrier family 1 (high affinity aspartate/glutamate transporter), member 6 [Source:HGNC Symbol;Acc:10944]	0	Y	N	N
ENSG00000105426	Tier 2	PTPRS	19	5158506	5340814	-1	protein tyrosine phosphatase, receptor type, S [Source:HGNC Symbol;Acc:9681]	0	Y	N	N
ENSG00000105486	Tier 2	LIG1	19	48618702	48673860	-1	ligase I, DNA, ATP-dependent [Source:HGNC Symbol;Acc:6598]	0	Y	N	N
ENSG00000105492	Tier 2	SIGLEC6	19	52022779	52035110	-1	sialic acid binding Ig-like lectin 6 [Source:HGNC Symbol;Acc:10875]	0	N	Y	N
ENSG00000105501	Tier 2	SIGLEC5	19	52114781	52150151	-1	sialic acid binding Ig-like lectin 5 [Source:HGNC Symbol;Acc:10874]	1	N	Y	N
ENSG00000105642	Tier 2	KCNN1	19	18062102	18110889	1	potassium intermediate/small conductance calcium-activated channel, subfamily N, member 1 [Source:HGNC Symbol;Acc:6290]	0	Y	N	N
ENSG00000105835	Tier 2	NAMPT	7	105888731	105926772	-1	nicotinamide phosphoribosyltransferase [Source:HGNC Symbol;Acc:30092]	0	Y	N	N
ENSG00000106018	Tier 2	VIPR2	7	158820866	158937649	-1	vasoactive intestinal peptide receptor 2 [Source:HGNC Symbol;Acc:12695]	1	N	Y	N
ENSG00000106100	Tier 2	NOD1	7	30464143	30518400	-1	nucleotide-binding oligomerization domain containing 1 [Source:HGNC Symbol;Acc:16390]	0	Y	N	N
ENSG00000106144	Tier 2	CASP2	7	142985308	143004789	1	caspase 2, apoptosis-related cysteine peptidase [Source:HGNC Symbol;Acc:1503]	0	Y	N	N
ENSG00000106366	Tier 2	SERPINE1	7	100770370	100782547	1	serpin peptidase inhibitor, clade E (nexin, plasminogen activator inhibitor type 1), member 1 [Source:HGNC Symbol;Acc:8583]	0	Y	Y	N
ENSG00000106633	Tier 2	GCK	7	44183872	44237769	-1	glucokinase (hexokinase 4) [Source:HGNC Symbol;Acc:4195]	13	Y	N	N
ENSG00000106682	Tier 2	EIF4H	7	73588575	73611431	1	eukaryotic translation initiation factor 4H [Source:HGNC Symbol;Acc:12741]	0	Y	N	N
ENSG00000106683	Tier 2	LIMK1	7	73497263	73536855	1	LIM domain kinase 1 [Source:HGNC Symbol;Acc:6613]	0	Y	N	N
ENSG00000107077	Tier 2	KDM4C	9	6720863	7175648	1	lysine (K)-specific demethylase 4C [Source:HGNC Symbol;Acc:17071]	2	Y	N	N
ENSG00000107593	Tier 2	PKD2L1	10	102047903	102090243	-1	polycystic kidney disease 2-like 1 [Source:HGNC Symbol;Acc:9011]	9	Y	N	N
ENSG00000107779	Tier 2	BMPR1A	10	88516407	88692595	1	bone morphogenetic protein receptor, type IA [Source:HGNC Symbol;Acc:1076]	0	Y	Y	N
ENSG00000107798	Tier 2	LIPA	10	90973326	91174314	-1	lipase A, lysosomal acid, cholesterol esterase [Source:HGNC Symbol;Acc:6617]	2	Y	N	N
ENSG00000107968	Tier 2	MAP3K8	10	30722866	30750762	1	mitogen-activated protein kinase kinase kinase 8 [Source:HGNC Symbol;Acc:6860]	1	Y	N	N
ENSG00000108179	Tier 2	PPIF	10	81107225	81115093	1	peptidylprolyl isomerase F [Source:HGNC Symbol;Acc:9259]	1	N	Y	N
ENSG00000108379	Tier 2	WNT3	17	44839872	44910520	-1	wingless-type MMTV integration site family, member 3 [Source:HGNC Symbol;Acc:12782]	13	Y	Y	N
ENSG00000108479	Tier 2	GALK1	17	73747675	73761792	-1	galactokinase 1 [Source:HGNC Symbol;Acc:4118]	0	Y	N	N
ENSG00000108788	Tier 2	MLX	17	40719086	40725257	1	MLX, MAX dimerization protein [Source:HGNC Symbol;Acc:11645]	1	Y	N	N
ENSG00000108839	Tier 2	ALOX12	17	6899384	6914055	1	arachidonate 12-lipoxygenase [Source:HGNC Symbol;Acc:429]	3	Y	N	N
ENSG00000108861	Tier 2	DUSP3	17	41843489	41856356	-1	dual specificity phosphatase 3 [Source:HGNC Symbol;Acc:3069]	2	Y	N	N
ENSG00000109321	Tier 2	AREG	4	75310851	75320726	1	amphiregulin [Source:HGNC Symbol;Acc:651]	0	Y	Y	N
ENSG00000109323	Tier 2	MANBA	4	103552660	103682151	-1	mannosidase, beta A, lysosomal [Source:HGNC Symbol;Acc:6831]	1	Y	N	N
ENSG00000109576	Tier 2	AADAT	4	170981373	171012850	-1	aminoadipate aminotransferase [Source:HGNC Symbol;Acc:17929]	1	Y	N	N
ENSG00000109861	Tier 2	CTSC	11	88026760	88070955	-1	cathepsin C [Source:HGNC Symbol;Acc:2528]	0	Y	Y	N
ENSG00000109991	Tier 2	P2RX3	11	57105848	57138073	1	purinergic receptor P2X, ligand-gated ion channel, 3 [Source:HGNC Symbol;Acc:8534]	0	Y	N	N
ENSG00000110090	Tier 2	CPT1A	11	68522088	68611878	-1	carnitine palmitoyltransferase 1A (liver) [Source:HGNC Symbol;Acc:2328]	1	Y	N	N
ENSG00000110436	Tier 2	SLC1A2	11	35272753	35441610	-1	solute carrier family 1 (glial high affinity glutamate transporter), member 2 [Source:HGNC Symbol;Acc:10940]	1	Y	N	N
ENSG00000110881	Tier 2	ASIC1	12	50451331	50477394	1	acid-sensing (proton-gated) ion channel 1 [Source:HGNC Symbol;Acc:100]	1	Y	Y	N
ENSG00000110887	Tier 2	DAO	12	109252708	109294819	1	D-amino-acid oxidase [Source:HGNC Symbol;Acc:2671]	0	Y	N	N
ENSG00000110911	Tier 2	SLC11A2	12	51373184	51422349	-1	solute carrier family 11 (proton-coupled divalent metal ion transporter), member 2 [Source:HGNC Symbol;Acc:10908]	0	Y	N	N
ENSG00000111199	Tier 2	TRPV4	12	110220890	110271212	-1	transient receptor potential cation channel, subfamily V, member 4 [Source:HGNC Symbol;Acc:18083]	0	Y	N	N
ENSG00000111640	Tier 2	GAPDH	12	6643093	6647537	1	glyceraldehyde-3-phosphate dehydrogenase [Source:HGNC Symbol;Acc:4141]	0	Y	N	N
ENSG00000111716	Tier 2	LDHB	12	21788276	21910791	-1	lactate dehydrogenase B [Source:HGNC Symbol;Acc:6541]	0	Y	N	N
ENSG00000111725	Tier 2	PRKAB1	12	120105558	120119435	1	protein kinase, AMP-activated, beta 1 non-catalytic subunit [Source:HGNC Symbol;Acc:9378]	1	Y	N	N
ENSG00000111886	Tier 2	GABRR2	6	89966927	90025018	-1	gamma-aminobutyric acid (GABA) A receptor, rho 2 [Source:HGNC Symbol;Acc:4091]	0	Y	Y	N
ENSG00000112079	Tier 2	STK38	6	36461669	36515247	-1	serine/threonine kinase 38 [Source:HGNC Symbol;Acc:17847]	0	Y	N	N
ENSG00000112245	Tier 2	PTP4A1	6	64231666	64293492	1	protein tyrosine phosphatase type IVA, member 1 [Source:HGNC Symbol;Acc:9634]	0	Y	N	N
ENSG00000112486	Tier 2	CCR6	6	167525295	167553184	1	chemokine (C-C motif) receptor 6 [Source:HGNC Symbol;Acc:1607]	11	Y	Y	N
ENSG00000112701	Tier 2	SENP6	6	76311225	76427997	1	SUMO1/sentrin specific peptidase 6 [Source:HGNC Symbol;Acc:20944]	2	Y	N	N
ENSG00000113262	Tier 2	GRM6	5	178405328	178423207	-1	glutamate receptor, metabotropic 6 [Source:HGNC Symbol;Acc:4598]	0	Y	N	N
ENSG00000113407	Tier 2	TARS	5	33440802	33469644	1	threonyl-tRNA synthetase [Source:HGNC Symbol;Acc:11572]	0	Y	N	N
ENSG00000113441	Tier 2	LNPEP	5	96271098	96373219	1	leucyl/cystinyl aminopeptidase [Source:HGNC Symbol;Acc:6656]	3	Y	Y	N
ENSG00000114166	Tier 2	KAT2B	3	20081515	20195896	1	K(lysine) acetyltransferase 2B [Source:HGNC Symbol;Acc:8638]	0	Y	N	N
ENSG00000114491	Tier 2	UMPS	3	124449213	124464040	1	uridine monophosphate synthetase [Source:HGNC Symbol;Acc:12563]	0	Y	N	N
ENSG00000114670	Tier 2	NEK11	3	130745694	131069309	1	NIMA-related kinase 11 [Source:HGNC Symbol;Acc:18593]	0	Y	N	N
ENSG00000114738	Tier 2	MAPKAPK3	3	50648951	50686720	1	mitogen-activated protein kinase-activated protein kinase 3 [Source:HGNC Symbol;Acc:6888]	1	Y	N	N
ENSG00000114739	Tier 2	ACVR2B	3	38495342	38534633	1	activin A receptor, type IIB [Source:HGNC Symbol;Acc:174]	0	Y	N	N
ENSG00000114812	Tier 2	VIPR1	3	42530791	42579059	1	vasoactive intestinal peptide receptor 1 [Source:HGNC Symbol;Acc:12694]	0	N	Y	N
ENSG00000114854	Tier 2	TNNC1	3	52485118	52488086	-1	troponin C type 1 (slow) [Source:HGNC Symbol;Acc:11943]	10	Y	N	N
ENSG00000114857	Tier 2	NKTR	3	42642106	42690227	1	natural killer-tumor recognition sequence [Source:HGNC Symbol;Acc:7833]	0	N	Y	N
ENSG00000114904	Tier 2	NEK4	3	52744800	52804965	-1	NIMA-related kinase 4 [Source:HGNC Symbol;Acc:11399]	10	Y	N	N
ENSG00000114999	Tier 2	TTL	2	113239731	113299316	1	tubulin tyrosine ligase [Source:HGNC Symbol;Acc:21586]	0	Y	N	N
ENSG00000115233	Tier 2	PSMD14	2	162164549	162268228	1	proteasome (prosome, macropain) 26S subunit, non-ATPase, 14 [Source:HGNC Symbol;Acc:16889]	0	Y	N	N
ENSG00000115252	Tier 2	PDE1A	2	183004763	183387919	-1	phosphodiesterase 1A, calmodulin-dependent [Source:HGNC Symbol;Acc:8774]	0	Y	N	N
ENSG00000115415	Tier 2	STAT1	2	191829084	191885686	-1	signal transducer and activator of transcription 1, 91kDa [Source:HGNC Symbol;Acc:11362]	0	Y	N	N
ENSG00000115457	Tier 2	IGFBP2	2	217497551	217529159	1	insulin-like growth factor binding protein 2, 36kDa [Source:HGNC Symbol;Acc:5471]	1	Y	Y	N
ENSG00000115461	Tier 2	IGFBP5	2	217536828	217560248	-1	insulin-like growth factor binding protein 5 [Source:HGNC Symbol;Acc:5474]	0	Y	Y	N
ENSG00000115665	Tier 2	SLC5A7	2	108602979	108630450	1	solute carrier family 5 (sodium/choline cotransporter), member 7 [Source:HGNC Symbol;Acc:14025]	0	Y	N	N
ENSG00000115687	Tier 2	PASK	2	242045514	242089679	-1	PAS domain containing serine/threonine kinase [Source:HGNC Symbol;Acc:17270]	0	Y	N	N
ENSG00000115828	Tier 2	QPCT	2	37571717	37600465	1	glutaminyl-peptide cyclotransferase [Source:HGNC Symbol;Acc:9753]	1	Y	Y	N
ENSG00000115919	Tier 2	KYNU	2	143635067	143799890	1	kynureninase [Source:HGNC Symbol;Acc:6469]	0	Y	N	N
ENSG00000116014	Tier 2	KISS1R	19	917287	921015	1	KISS1 receptor [Source:HGNC Symbol;Acc:4510]	0	Y	Y	N
ENSG00000116016	Tier 2	EPAS1	2	46520806	46613836	1	endothelial PAS domain protein 1 [Source:HGNC Symbol;Acc:3374]	1	Y	N	N
ENSG00000116039	Tier 2	ATP6V1B1	2	71163012	71192536	1	ATPase, H+ transporting, lysosomal 56/58kDa, V1 subunit B1 [Source:HGNC Symbol;Acc:853]	0	Y	N	N
ENSG00000116171	Tier 2	SCP2	1	53392901	53517375	1	sterol carrier protein 2 [Source:HGNC Symbol;Acc:10606]	0	Y	N	N
ENSG00000116237	Tier 2	ICMT	1	6281253	6296032	-1	isoprenylcysteine carboxyl methyltransferase [Source:HGNC Symbol;Acc:5350]	3	Y	N	N
ENSG00000116337	Tier 2	AMPD2	1	110158726	110174673	1	adenosine monophosphate deaminase 2 [Source:HGNC Symbol;Acc:469]	1	Y	N	N
ENSG00000116649	Tier 2	SRM	1	11114641	11120081	-1	spermidine synthase [Source:HGNC Symbol;Acc:11296]	0	Y	N	N
ENSG00000116748	Tier 2	AMPD1	1	115215719	115238239	-1	adenosine monophosphate deaminase 1 [Source:HGNC Symbol;Acc:468]	9	Y	N	N
ENSG00000116882	Tier 2	HAO2	1	119911402	119936753	1	hydroxyacid oxidase 2 (long chain) [Source:HGNC Symbol;Acc:4810]	1	Y	N	N
ENSG00000117009	Tier 2	KMO	1	241695434	241758944	1	kynurenine 3-monooxygenase (kynurenine 3-hydroxylase) [Source:HGNC Symbol;Acc:6381]	0	Y	N	N
ENSG00000117152	Tier 2	RGS4	1	163038565	163046592	1	regulator of G-protein signaling 4 [Source:HGNC Symbol;Acc:10000]	0	Y	N	N
ENSG00000117266	Tier 2	CDK18	1	205473723	205501921	1	cyclin-dependent kinase 18 [Source:HGNC Symbol;Acc:8751]	0	Y	N	N
ENSG00000117298	Tier 2	ECE1	1	21543740	21671997	-1	endothelin converting enzyme 1 [Source:HGNC Symbol;Acc:3146]	0	Y	Y	N
ENSG00000117308	Tier 2	GALE	1	24122089	24127271	-1	UDP-galactose-4-epimerase [Source:HGNC Symbol;Acc:4116]	0	Y	N	N
ENSG00000117394	Tier 2	SLC2A1	1	43391052	43424530	-1	solute carrier family 2 (facilitated glucose transporter), member 1 [Source:HGNC Symbol;Acc:11005]	0	Y	N	N
ENSG00000117834	Tier 2	SLC5A9	1	48688357	48714316	1	solute carrier family 5 (sodium/sugar cotransporter), member 9 [Source:HGNC Symbol;Acc:22146]	0	Y	N	N
ENSG00000118194	Tier 2	TNNT2	1	201328136	201346890	-1	troponin T type 2 (cardiac) [Source:HGNC Symbol;Acc:11949]	0	Y	N	N
ENSG00000118515	Tier 2	SGK1	6	134490384	134639250	-1	serum/glucocorticoid regulated kinase 1 [Source:HGNC Symbol;Acc:10810]	1	Y	N	N
ENSG00000118762	Tier 2	PKD2	4	88928820	88998929	1	polycystic kidney disease 2 (autosomal dominant) [Source:HGNC Symbol;Acc:9009]	11	Y	N	N
ENSG00000118939	Tier 2	UCHL3	13	76123619	76180085	1	ubiquitin carboxyl-terminal esterase L3 (ubiquitin thiolesterase) [Source:HGNC Symbol;Acc:12515]	0	Y	N	N
ENSG00000119121	Tier 2	TRPM6	9	77337411	77503010	-1	transient receptor potential cation channel, subfamily M, member 6 [Source:HGNC Symbol;Acc:17995]	1	Y	N	N
ENSG00000119408	Tier 2	NEK6	9	127019885	127115586	1	NIMA-related kinase 6 [Source:HGNC Symbol;Acc:7749]	0	Y	N	N
ENSG00000119638	Tier 2	NEK9	14	75548822	75594047	-1	NIMA-related kinase 9 [Source:HGNC Symbol;Acc:18591]	0	Y	N	N
ENSG00000119912	Tier 2	IDE	10	94211441	94333833	-1	insulin-degrading enzyme [Source:HGNC Symbol;Acc:5381]	10	Y	Y	N
ENSG00000119915	Tier 2	ELOVL3	10	103986085	103989346	1	ELOVL fatty acid elongase 3 [Source:HGNC Symbol;Acc:18047]	1	Y	N	N
ENSG00000120054	Tier 2	CPN1	10	101801950	101841634	-1	carboxypeptidase N, polypeptide 1 [Source:HGNC Symbol;Acc:2312]	4	Y	Y	N
ENSG00000120868	Tier 2	APAF1	12	99038919	99129204	1	apoptotic peptidase activating factor 1 [Source:HGNC Symbol;Acc:576]	0	Y	N	N
ENSG00000121774	Tier 2	KHDRBS1	1	32479430	32526451	1	KH domain containing, RNA binding, signal transduction associated 1 [Source:HGNC Symbol;Acc:18116]	0	Y	N	N
ENSG00000121858	Tier 2	TNFSF10	3	172223298	172241297	-1	tumor necrosis factor (ligand) superfamily, member 10 [Source:HGNC Symbol;Acc:11925]	0	Y	Y	N
ENSG00000121989	Tier 2	ACVR2A	2	148602086	148688393	1	activin A receptor, type IIA [Source:HGNC Symbol;Acc:173]	1	Y	N	N
ENSG00000122012	Tier 2	SV2C	5	75378997	75649764	1	synaptic vesicle glycoprotein 2C [Source:HGNC Symbol;Acc:30670]	0	Y	N	N
ENSG00000122121	Tier 2	XPNPEP2	X	128872950	128903514	1	X-prolyl aminopeptidase (aminopeptidase P) 2, membrane-bound [Source:HGNC Symbol;Acc:12823]	0	Y	N	N
ENSG00000122861	Tier 2	PLAU	10	75668935	75677255	1	plasminogen activator, urokinase [Source:HGNC Symbol;Acc:9052]	1	Y	Y	N
ENSG00000122873	Tier 2	CISD1	10	60028818	60049346	1	CDGSH iron sulfur domain 1 [Source:HGNC Symbol;Acc:30880]	2	Y	N	N
ENSG00000123268	Tier 2	ATF1	12	51157493	51214905	1	activating transcription factor 1 [Source:HGNC Symbol;Acc:783]	2	Y	N	N
ENSG00000123358	Tier 2	NR4A1	12	52416616	52453291	1	nuclear receptor subfamily 4, group A, member 1 [Source:HGNC Symbol;Acc:7980]	0	Y	N	N
ENSG00000123360	Tier 2	PDE1B	12	54943134	54973023	1	phosphodiesterase 1B, calmodulin-dependent [Source:HGNC Symbol;Acc:8775]	0	Y	N	N
ENSG00000123454	Tier 2	DBH	9	136501482	136524466	1	dopamine beta-hydroxylase (dopamine beta-monooxygenase) [Source:HGNC Symbol;Acc:2689]	0	Y	N	N
ENSG00000123700	Tier 2	KCNJ2	17	68164814	68176189	1	potassium inwardly-rectifying channel, subfamily J, member 2 [Source:HGNC Symbol;Acc:6263]	0	Y	Y	N
ENSG00000123815	Tier 2	ADCK4	19	41197434	41224112	-1	aarF domain containing kinase 4 [Source:HGNC Symbol;Acc:19041]	2	Y	N	N
ENSG00000123992	Tier 2	DNPEP	2	220238268	220264744	-1	aspartyl aminopeptidase [Source:HGNC Symbol;Acc:2981]	0	Y	N	N
ENSG00000124140	Tier 2	SLC12A5	20	44650356	44688784	1	solute carrier family 12 (potassium/chloride transporter), member 5 [Source:HGNC Symbol;Acc:13818]	7	Y	N	N
ENSG00000124151	Tier 2	NCOA3	20	46130601	46285621	1	nuclear receptor coactivator 3 [Source:HGNC Symbol;Acc:7670]	1	Y	N	N
ENSG00000124253	Tier 2	PCK1	20	56136136	56141513	1	phosphoenolpyruvate carboxykinase 1 (soluble) [Source:HGNC Symbol;Acc:8724]	0	Y	N	N
ENSG00000124299	Tier 2	PEPD	19	33877856	34012700	-1	peptidase D [Source:HGNC Symbol;Acc:8840]	6	Y	N	N
ENSG00000124491	Tier 2	F13A1	6	6144318	6321246	-1	coagulation factor XIII, A1 polypeptide [Source:HGNC Symbol;Acc:3531]	2	Y	Y	N
ENSG00000124493	Tier 2	GRM4	6	33989628	34123399	-1	glutamate receptor, metabotropic 4 [Source:HGNC Symbol;Acc:4596]	1	Y	N	N
ENSG00000124762	Tier 2	CDKN1A	6	36644305	36655116	1	cyclin-dependent kinase inhibitor 1A (p21, Cip1) [Source:HGNC Symbol;Acc:1784]	4	Y	N	N
ENSG00000124767	Tier 2	GLO1	6	38643701	38670917	-1	glyoxalase I [Source:HGNC Symbol;Acc:4323]	0	Y	N	N
ENSG00000125378	Tier 2	BMP4	14	54416454	54425479	-1	bone morphogenetic protein 4 [Source:HGNC Symbol;Acc:1071]	2	Y	Y	N
ENSG00000125780	Tier 2	TGM3	20	2276647	2321724	1	transglutaminase 3 [Source:HGNC Symbol;Acc:11779]	1	Y	N	N
ENSG00000126012	Tier 2	KDM5C	X	53220503	53254604	-1	lysine (K)-specific demethylase 5C [Source:HGNC Symbol;Acc:11114]	0	Y	N	N
ENSG00000126247	Tier 2	CAPNS1	19	36630477	36641255	1	calpain, small subunit 1 [Source:HGNC Symbol;Acc:1481]	0	Y	N	N
ENSG00000126261	Tier 2	UBA2	19	34919257	34960853	1	ubiquitin-like modifier activating enzyme 2 [Source:HGNC Symbol;Acc:30661]	0	Y	N	N
ENSG00000126262	Tier 2	FFAR2	19	35934809	35942669	1	free fatty acid receptor 2 [Source:HGNC Symbol;Acc:4501]	0	Y	N	N
ENSG00000126368	Tier 2	NR1D1	17	38249040	38256978	-1	nuclear receptor subfamily 1, group D, member 1 [Source:HGNC Symbol;Acc:7962]	0	Y	N	N
ENSG00000126561	Tier 2	STAT5A	17	40439565	40463961	1	signal transducer and activator of transcription 5A [Source:HGNC Symbol;Acc:11366]	4	Y	N	N
ENSG00000126602	Tier 2	TRAP1	16	3701640	3767598	-1	TNF receptor-associated protein 1 [Source:HGNC Symbol;Acc:16264]	0	Y	N	N
ENSG00000127329	Tier 2	PTPRB	12	70910630	71031220	-1	protein tyrosine phosphatase, receptor type, B [Source:HGNC Symbol;Acc:9665]	1	Y	N	N
ENSG00000127445	Tier 2	PIN1	19	9945933	9960358	1	peptidylprolyl cis/trans isomerase, NIMA-interacting 1 [Source:HGNC Symbol;Acc:8988]	1	Y	N	N
ENSG00000127472	Tier 2	PLA2G5	1	20354672	20417683	1	phospholipase A2, group V [Source:HGNC Symbol;Acc:9038]	0	Y	Y	N
ENSG00000127564	Tier 2	PKMYT1	16	3018025	3030540	-1	protein kinase, membrane associated tyrosine/threonine 1 [Source:HGNC Symbol;Acc:29650]	0	Y	N	N
ENSG00000127947	Tier 2	PTPN12	7	77166592	77269388	1	protein tyrosine phosphatase, non-receptor type 12 [Source:HGNC Symbol;Acc:9645]	1	Y	N	N
ENSG00000128285	Tier 2	MCHR1	22	41074754	41078818	1	melanin-concentrating hormone receptor 1 [Source:HGNC Symbol;Acc:4479]	0	Y	Y	N
ENSG00000128310	Tier 2	GALR3	22	38219389	38221502	1	galanin receptor 3 [Source:HGNC Symbol;Acc:4134]	0	Y	Y	N
ENSG00000128383	Tier 2	APOBEC3A	22	39348746	39359188	1	apolipoprotein B mRNA editing enzyme, catalytic polypeptide-like 3A [Source:HGNC Symbol;Acc:17343]	0	Y	N	N
ENSG00000128951	Tier 2	DUT	15	48623208	48635570	1	deoxyuridine triphosphatase [Source:HGNC Symbol;Acc:3078]	0	Y	N	N
ENSG00000129167	Tier 2	TPH1	11	18039111	18063973	-1	tryptophan hydroxylase 1 [Source:HGNC Symbol;Acc:12008]	0	Y	N	N
ENSG00000129219	Tier 2	PLD2	17	4710391	4726729	1	phospholipase D2 [Source:HGNC Symbol;Acc:9068]	0	Y	N	N
ENSG00000129450	Tier 2	SIGLEC9	19	51628165	51639908	1	sialic acid binding Ig-like lectin 9 [Source:HGNC Symbol;Acc:10878]	0	N	Y	N
ENSG00000129473	Tier 2	BCL2L2	14	23767999	23780968	1	BCL2-like 2 [Source:HGNC Symbol;Acc:995]	0	Y	N	N
ENSG00000129991	Tier 2	TNNI3	19	55663137	55669141	-1	troponin I type 3 (cardiac) [Source:HGNC Symbol;Acc:11947]	0	Y	N	N
ENSG00000130037	Tier 2	KCNA5	12	5153085	5155949	1	potassium voltage-gated channel, shaker-related subfamily, member 5 [Source:HGNC Symbol;Acc:6224]	0	Y	N	N
ENSG00000130164	Tier 2	LDLR	19	11200038	11244492	1	low density lipoprotein receptor [Source:HGNC Symbol;Acc:6547]	21	Y	Y	N
ENSG00000130234	Tier 2	ACE2	X	15579156	15620271	-1	angiotensin I converting enzyme 2 [Source:HGNC Symbol;Acc:13557]	0	Y	Y	N
ENSG00000130821	Tier 2	SLC6A8	X	152953554	152962048	1	solute carrier family 6 (neurotransmitter transporter), member 8 [Source:HGNC Symbol;Acc:11055]	0	Y	N	N
ENSG00000130948	Tier 2	HSD17B3	9	98997588	99064434	-1	hydroxysteroid (17-beta) dehydrogenase 3 [Source:HGNC Symbol;Acc:5212]	0	Y	N	N
ENSG00000131203	Tier 2	IDO1	8	39759794	39785963	1	indoleamine 2,3-dioxygenase 1 [Source:HGNC Symbol;Acc:6059]	1	Y	N	N
ENSG00000131408	Tier 2	NR1H2	19	50832910	50886239	1	nuclear receptor subfamily 1, group H, member 2 [Source:HGNC Symbol;Acc:7965]	0	Y	N	N
ENSG00000131473	Tier 2	ACLY	17	40023161	40086795	-1	ATP citrate lyase [Source:HGNC Symbol;Acc:115]	0	Y	N	N
ENSG00000131480	Tier 2	AOC2	17	40996617	41002724	1	amine oxidase, copper containing 2 (retina-specific) [Source:HGNC Symbol;Acc:549]	0	Y	N	N
ENSG00000131482	Tier 2	G6PC	17	41052814	41065386	1	glucose-6-phosphatase, catalytic subunit [Source:HGNC Symbol;Acc:4056]	0	Y	N	N
ENSG00000132142	Tier 2	ACACA	17	35441923	35766909	-1	acetyl-CoA carboxylase alpha [Source:HGNC Symbol;Acc:84]	0	Y	N	N
ENSG00000132164	Tier 2	SLC6A11	3	10857885	10982419	1	solute carrier family 6 (neurotransmitter transporter), member 11 [Source:HGNC Symbol;Acc:11044]	0	Y	N	N
ENSG00000132196	Tier 2	HSD17B7	1	162760492	162782607	1	hydroxysteroid (17-beta) dehydrogenase 7 [Source:HGNC Symbol;Acc:5215]	0	Y	N	N
ENSG00000132670	Tier 2	PTPRA	20	2844830	3019722	1	protein tyrosine phosphatase, receptor type, A [Source:HGNC Symbol;Acc:9664]	0	Y	N	N
ENSG00000132840	Tier 2	BHMT2	5	78365540	78385289	1	betaine--homocysteine S-methyltransferase 2 [Source:HGNC Symbol;Acc:1048]	7	Y	N	N
ENSG00000132906	Tier 2	CASP9	1	15817327	15853029	-1	caspase 9, apoptosis-related cysteine peptidase [Source:HGNC Symbol;Acc:1511]	0	Y	N	N
ENSG00000132915	Tier 2	PDE6A	5	149237519	149324356	-1	phosphodiesterase 6A, cGMP-specific, rod, alpha [Source:HGNC Symbol;Acc:8785]	0	Y	N	N
ENSG00000133056	Tier 2	PIK3C2B	1	204391756	204463852	-1	phosphatidylinositol-4-phosphate 3-kinase, catalytic subunit type 2 beta [Source:HGNC Symbol;Acc:8972]	3	Y	N	N
ENSG00000133275	Tier 2	CSNK1G2	19	1941188	1981337	1	casein kinase 1, gamma 2 [Source:HGNC Symbol;Acc:2455]	0	Y	N	N
ENSG00000133706	Tier 2	LARS	5	145492601	145562223	-1	leucyl-tRNA synthetase [Source:HGNC Symbol;Acc:6512]	0	Y	N	N
ENSG00000133805	Tier 2	AMPD3	11	10329860	10529126	1	adenosine monophosphate deaminase 3 [Source:HGNC Symbol;Acc:470]	3	Y	N	N
ENSG00000134072	Tier 2	CAMK1	3	9799026	9811676	-1	calcium/calmodulin-dependent protein kinase I [Source:HGNC Symbol;Acc:1459]	0	Y	N	N
ENSG00000134216	Tier 2	CHIA	1	111833484	111863188	1	chitinase, acidic [Source:HGNC Symbol;Acc:17432]	0	Y	Y	N
ENSG00000134242	Tier 2	PTPN22	1	114356433	114414381	-1	protein tyrosine phosphatase, non-receptor type 22 (lymphoid) [Source:HGNC Symbol;Acc:9652]	20	Y	N	N
ENSG00000134333	Tier 2	LDHA	11	18415935	18429972	1	lactate dehydrogenase A [Source:HGNC Symbol;Acc:6535]	1	Y	N	N
ENSG00000134480	Tier 2	CCNH	5	86687311	86708836	-1	cyclin H [Source:HGNC Symbol;Acc:1594]	0	Y	N	N
ENSG00000134684	Tier 2	YARS	1	33240840	33283754	-1	tyrosyl-tRNA synthetase [Source:HGNC Symbol;Acc:12840]	0	Y	Y	N
ENSG00000134817	Tier 2	APLNR	11	57001051	57004709	-1	apelin receptor [Source:HGNC Symbol;Acc:339]	0	Y	Y	N
ENSG00000134899	Tier 2	ERCC5	13	103497194	103528345	1	excision repair cross-complementing rodent repair deficiency, complementation group 5 [Source:HGNC Symbol;Acc:3437]	0	Y	N	N
ENSG00000135124	Tier 2	P2RX4	12	121647660	121671909	1	purinergic receptor P2X, ligand-gated ion channel, 4 [Source:HGNC Symbol;Acc:8535]	0	Y	N	N
ENSG00000135486	Tier 2	HNRNPA1	12	54673977	54680872	1	heterogeneous nuclear ribonucleoprotein A1 [Source:HGNC Symbol;Acc:5031]	2	Y	N	N
ENSG00000135577	Tier 2	NMBR	6	142379467	142409936	-1	neuromedin B receptor [Source:HGNC Symbol;Acc:7843]	1	Y	Y	N
ENSG00000135587	Tier 2	SMPD2	6	109761966	109765122	1	sphingomyelin phosphodiesterase 2, neutral membrane (neutral sphingomyelinase) [Source:HGNC Symbol;Acc:11121]	1	Y	N	N
ENSG00000135678	Tier 2	CPM	12	69235977	69365350	-1	carboxypeptidase M [Source:HGNC Symbol;Acc:2311]	0	Y	Y	N
ENSG00000135898	Tier 2	GPR55	2	231772033	231825781	-1	G protein-coupled receptor 55 [Source:HGNC Symbol;Acc:4511]	0	Y	N	N
ENSG00000136098	Tier 2	NEK3	13	52706775	52733996	-1	NIMA-related kinase 3 [Source:HGNC Symbol;Acc:7746]	0	Y	N	N
ENSG00000136448	Tier 2	NMT1	17	43128978	43186384	1	N-myristoyltransferase 1 [Source:HGNC Symbol;Acc:7857]	0	Y	N	N
ENSG00000136810	Tier 2	TXN	9	113006091	113018920	-1	thioredoxin [Source:HGNC Symbol;Acc:12435]	0	Y	Y	N
ENSG00000136869	Tier 2	TLR4	9	120466610	120479149	1	toll-like receptor 4 [Source:HGNC Symbol;Acc:11850]	0	Y	Y	N
ENSG00000136877	Tier 2	FPGS	9	130556876	130576606	1	folylpolyglutamate synthase [Source:HGNC Symbol;Acc:3824]	0	Y	N	N
ENSG00000136931	Tier 2	NR5A1	9	127243516	127269709	-1	nuclear receptor subfamily 5, group A, member 1 [Source:HGNC Symbol;Acc:7983]	0	Y	N	N
ENSG00000136960	Tier 2	ENPP2	8	120569326	120685693	-1	ectonucleotide pyrophosphatase/phosphodiesterase 2 [Source:HGNC Symbol;Acc:3357]	0	Y	Y	N
ENSG00000137055	Tier 2	PLAA	9	26904081	26947461	-1	phospholipase A2-activating protein [Source:HGNC Symbol;Acc:9043]	0	Y	N	N
ENSG00000137168	Tier 2	PPIL1	6	36822603	36842800	-1	peptidylprolyl isomerase (cyclophilin)-like 1 [Source:HGNC Symbol;Acc:9260]	0	N	Y	N
ENSG00000137563	Tier 2	GGH	8	63927638	63951730	-1	gamma-glutamyl hydrolase (conjugase, folylpolygammaglutamyl hydrolase) [Source:HGNC Symbol;Acc:4248]	0	Y	Y	N
ENSG00000137601	Tier 2	NEK1	4	170314426	170533780	-1	NIMA-related kinase 1 [Source:HGNC Symbol;Acc:7744]	1	Y	N	N
ENSG00000137674	Tier 2	MMP20	11	102447566	102496063	-1	matrix metallopeptidase 20 [Source:HGNC Symbol;Acc:7167]	0	Y	Y	N
ENSG00000137675	Tier 2	MMP27	11	102562218	102576537	-1	matrix metallopeptidase 27 [Source:HGNC Symbol;Acc:14250]	1	Y	Y	N
ENSG00000137875	Tier 2	BCL2L10	15	52401460	52404972	-1	BCL2-like 10 (apoptosis facilitator) [Source:HGNC Symbol;Acc:993]	0	Y	N	N
ENSG00000137948	Tier 2	BRDT	1	92414928	92479983	1	bromodomain, testis-specific [Source:HGNC Symbol;Acc:1105]	0	Y	N	N
ENSG00000138030	Tier 2	KHK	2	27309615	27323640	1	ketohexokinase (fructokinase) [Source:HGNC Symbol;Acc:6315]	0	Y	N	N
ENSG00000138032	Tier 2	PPM1B	2	44395108	44471523	1	protein phosphatase, Mg2+/Mn2+ dependent, 1B [Source:HGNC Symbol;Acc:9276]	1	Y	N	N
ENSG00000138207	Tier 2	RBP4	10	95351444	95361501	-1	retinol binding protein 4, plasma [Source:HGNC Symbol;Acc:9922]	1	Y	Y	N
ENSG00000138363	Tier 2	ATIC	2	216176540	216214487	1	5-aminoimidazole-4-carboxamide ribonucleotide formyltransferase/IMP cyclohydrolase [Source:HGNC Symbol;Acc:794]	0	Y	N	N
ENSG00000138395	Tier 2	CDK15	2	202655184	202760273	1	cyclin-dependent kinase 15 [Source:HGNC Symbol;Acc:14434]	0	Y	N	N
ENSG00000138398	Tier 2	PPIG	2	170440850	170497916	1	peptidylprolyl isomerase G (cyclophilin G) [Source:HGNC Symbol;Acc:14650]	0	N	Y	N
ENSG00000138468	Tier 2	SENP7	3	101043049	101232085	-1	SUMO1/sentrin specific peptidase 7 [Source:HGNC Symbol;Acc:30402]	0	Y	N	N
ENSG00000138622	Tier 2	HCN4	15	73612200	73661605	-1	hyperpolarization activated cyclic nucleotide-gated potassium channel 4 [Source:HGNC Symbol;Acc:16882]	2	Y	N	N
ENSG00000138744	Tier 2	NAAA	4	76831809	76862204	-1	N-acylethanolamine acid amidase [Source:HGNC Symbol;Acc:736]	0	Y	N	N
ENSG00000138792	Tier 2	ENPEP	4	111286889	111486441	1	glutamyl aminopeptidase (aminopeptidase A) [Source:HGNC Symbol;Acc:3355]	2	Y	Y	N
ENSG00000138794	Tier 2	CASP6	4	110609785	110624739	-1	caspase 6, apoptosis-related cysteine peptidase [Source:HGNC Symbol;Acc:1507]	1	Y	N	N
ENSG00000139144	Tier 2	PIK3C2G	12	18400548	18801348	1	phosphatidylinositol-4-phosphate 3-kinase, catalytic subunit type 2 gamma [Source:HGNC Symbol;Acc:8973]	0	Y	N	N
ENSG00000139190	Tier 2	VAMP1	12	6571403	6580153	-1	vesicle-associated membrane protein 1 (synaptobrevin 1) [Source:HGNC Symbol;Acc:12642]	0	N	Y	N
ENSG00000139287	Tier 2	TPH2	12	72332626	72580398	1	tryptophan hydroxylase 2 [Source:HGNC Symbol;Acc:20692]	0	Y	N	N
ENSG00000139687	Tier 2	RB1	13	48877887	49056122	1	retinoblastoma 1 [Source:HGNC Symbol;Acc:9884]	0	Y	N	N
ENSG00000140263	Tier 2	SORD	15	45315302	45369383	1	sorbitol dehydrogenase [Source:HGNC Symbol;Acc:11184]	0	Y	Y	N
ENSG00000140287	Tier 2	HDC	15	50534144	50558223	-1	histidine decarboxylase [Source:HGNC Symbol;Acc:4855]	0	Y	N	N
ENSG00000140379	Tier 2	BCL2A1	15	80253231	80263788	-1	BCL2-related protein A1 [Source:HGNC Symbol;Acc:991]	0	Y	N	N
ENSG00000140943	Tier 2	MBTPS1	16	84087368	84150511	-1	membrane-bound transcription factor peptidase, site 1 [Source:HGNC Symbol;Acc:15456]	0	Y	Y	N
ENSG00000141401	Tier 2	IMPA2	18	11981024	12030876	1	inositol(myo)-1(or 4)-monophosphatase 2 [Source:HGNC Symbol;Acc:6051]	0	Y	N	N
ENSG00000141753	Tier 2	IGFBP4	17	38599702	38613983	1	insulin-like growth factor binding protein 4 [Source:HGNC Symbol;Acc:5473]	1	Y	Y	N
ENSG00000141837	Tier 2	CACNA1A	19	13317256	13734804	-1	calcium channel, voltage-dependent, P/Q type, alpha 1A subunit [Source:HGNC Symbol;Acc:1388]	0	Y	N	N
ENSG00000141867	Tier 2	BRD4	19	15347647	15443356	-1	bromodomain containing 4 [Source:HGNC Symbol;Acc:13575]	0	Y	N	N
ENSG00000142082	Tier 2	SIRT3	11	215458	236931	-1	sirtuin 3 [Source:HGNC Symbol;Acc:14931]	6	Y	N	N
ENSG00000142149	Tier 2	HUNK	21	33245628	33416946	1	hormonally up-regulated Neu-associated kinase [Source:HGNC Symbol;Acc:13326]	0	Y	N	N
ENSG00000142230	Tier 2	SAE1	19	47616531	47713886	1	SUMO1 activating enzyme subunit 1 [Source:HGNC Symbol;Acc:30660]	1	Y	N	N
ENSG00000142453	Tier 2	CARM1	19	10982189	11033453	1	coactivator-associated arginine methyltransferase 1 [Source:HGNC Symbol;Acc:23393]	2	Y	N	N
ENSG00000142515	Tier 2	KLK3	19	51358171	51364020	1	kallikrein-related peptidase 3 [Source:HGNC Symbol;Acc:6364]	8	Y	Y	N
ENSG00000142619	Tier 2	PADI3	1	17575593	17610728	1	peptidyl arginine deiminase, type III [Source:HGNC Symbol;Acc:18337]	0	Y	N	N
ENSG00000142623	Tier 2	PADI1	1	17531621	17572500	1	peptidyl arginine deiminase, type I [Source:HGNC Symbol;Acc:18367]	0	Y	N	N
ENSG00000142657	Tier 2	PGD	1	10458649	10480201	1	phosphogluconate dehydrogenase [Source:HGNC Symbol;Acc:8891]	3	Y	N	N
ENSG00000142733	Tier 2	MAP3K6	1	27681675	27693383	-1	mitogen-activated protein kinase kinase kinase 6 [Source:HGNC Symbol;Acc:6858]	0	Y	N	N
ENSG00000142875	Tier 2	PRKACB	1	84543745	84704181	1	protein kinase, cAMP-dependent, catalytic, beta [Source:HGNC Symbol;Acc:9381]	0	Y	N	N
ENSG00000142920	Tier 2	ADC	1	33546705	33586131	1	arginine decarboxylase [Source:HGNC Symbol;Acc:29957]	0	Y	N	N
ENSG00000142949	Tier 2	PTPRF	1	43990858	44089343	1	protein tyrosine phosphatase, receptor type, F [Source:HGNC Symbol;Acc:9670]	2	Y	N	N
ENSG00000143224	Tier 2	PPOX	1	161136200	161147803	1	protoporphyrinogen oxidase [Source:HGNC Symbol;Acc:9280]	0	Y	N	N
ENSG00000143384	Tier 2	MCL1	1	150547032	150552066	-1	myeloid cell leukemia sequence 1 (BCL2-related) [Source:HGNC Symbol;Acc:6943]	1	Y	N	N
ENSG00000143393	Tier 2	PI4KB	1	151264273	151300191	-1	phosphatidylinositol 4-kinase, catalytic, beta [Source:HGNC Symbol;Acc:8984]	0	Y	N	N
ENSG00000143479	Tier 2	DYRK3	1	206808881	206857764	1	dual-specificity tyrosine-(Y)-phosphorylation regulated kinase 3 [Source:HGNC Symbol;Acc:3094]	0	Y	N	N
ENSG00000143603	Tier 2	KCNN3	1	154669931	154842756	-1	potassium intermediate/small conductance calcium-activated channel, subfamily N, member 3 [Source:HGNC Symbol;Acc:6292]	4	Y	N	N
ENSG00000143627	Tier 2	PKLR	1	155259630	155271225	-1	pyruvate kinase, liver and RBC [Source:HGNC Symbol;Acc:9020]	5	Y	N	N
ENSG00000143727	Tier 2	ACP1	2	264140	278283	1	acid phosphatase 1, soluble [Source:HGNC Symbol;Acc:122]	0	Y	N	N
ENSG00000143776	Tier 2	CDC42BPA	1	227177566	227506175	-1	CDC42 binding protein kinase alpha (DMPK-like) [Source:HGNC Symbol;Acc:1737]	0	Y	N	N
ENSG00000143933	Tier 2	CALM2	2	47387221	47403740	-1	calmodulin 2 (phosphorylase kinase, delta) [Source:HGNC Symbol;Acc:1445]	0	Y	Y	N
ENSG00000144407	Tier 2	PTH2R	2	209224438	209719227	1	parathyroid hormone 2 receptor [Source:HGNC Symbol;Acc:9609]	0	N	Y	N
ENSG00000144476	Tier 2	ACKR3	2	237476430	237491001	1	atypical chemokine receptor 3 [Source:HGNC Symbol;Acc:23692]	0	Y	Y	N
ENSG00000144579	Tier 2	CTDSP1	2	219262979	219270664	1	CTD (carboxy-terminal domain, RNA polymerase II, polypeptide A) small phosphatase 1 [Source:HGNC Symbol;Acc:21614]	0	Y	N	N
ENSG00000144959	Tier 2	NCEH1	3	172348039	172429008	-1	neutral cholesterol ester hydrolase 1 [Source:HGNC Symbol;Acc:29260]	0	Y	N	N
ENSG00000145284	Tier 2	SCD5	4	83550692	83720010	-1	stearoyl-CoA desaturase 5 [Source:HGNC Symbol;Acc:21088]	0	Y	N	N
ENSG00000145335	Tier 2	SNCA	4	90645250	90759466	-1	synuclein, alpha (non A4 component of amyloid precursor) [Source:HGNC Symbol;Acc:11138]	13	Y	Y	N
ENSG00000145384	Tier 2	FABP2	4	120238405	120243545	-1	fatty acid binding protein 2, intestinal [Source:HGNC Symbol;Acc:3556]	0	Y	N	N
ENSG00000145451	Tier 2	GLRA3	4	175558065	175750465	-1	glycine receptor, alpha 3 [Source:HGNC Symbol;Acc:4328]	1	Y	Y	N
ENSG00000145632	Tier 2	PLK2	5	57749809	57756087	-1	polo-like kinase 2 [Source:HGNC Symbol;Acc:19699]	0	Y	N	N
ENSG00000145675	Tier 2	PIK3R1	5	67511548	67597649	1	phosphoinositide-3-kinase, regulatory subunit 1 (alpha) [Source:HGNC Symbol;Acc:8979]	0	Y	N	N
ENSG00000145692	Tier 2	BHMT	5	78407602	78428108	1	betaine--homocysteine S-methyltransferase [Source:HGNC Symbol;Acc:1047]	9	Y	N	N
ENSG00000145730	Tier 2	PAM	5	102089685	102366809	1	peptidylglycine alpha-amidating monooxygenase [Source:HGNC Symbol;Acc:8596]	0	Y	Y	N
ENSG00000145982	Tier 2	FARS2	6	5261277	5771813	1	phenylalanyl-tRNA synthetase 2, mitochondrial [Source:HGNC Symbol;Acc:21062]	0	Y	N	N
ENSG00000146276	Tier 2	GABRR1	6	89887220	89940997	-1	gamma-aminobutyric acid (GABA) A receptor, rho 1 [Source:HGNC Symbol;Acc:4090]	1	Y	Y	N
ENSG00000146674	Tier 2	IGFBP3	7	45951949	45961473	-1	insulin-like growth factor binding protein 3 [Source:HGNC Symbol;Acc:5472]	1	Y	Y	N
ENSG00000146678	Tier 2	IGFBP1	7	45927956	45933267	1	insulin-like growth factor binding protein 1 [Source:HGNC Symbol;Acc:5469]	0	Y	Y	N
ENSG00000147044	Tier 2	CASK	X	41374187	41782716	-1	calcium/calmodulin-dependent serine protein kinase (MAGUK family) [Source:HGNC Symbol;Acc:1497]	0	Y	Y	N
ENSG00000147262	Tier 2	GPR119	X	129518319	129519511	-1	G protein-coupled receptor 119 [Source:HGNC Symbol;Acc:19060]	0	Y	Y	N
ENSG00000147432	Tier 2	CHRNB3	8	42552519	42592550	1	cholinergic receptor, nicotinic, beta 3 (neuronal) [Source:HGNC Symbol;Acc:1963]	2	Y	N	N
ENSG00000147434	Tier 2	CHRNA6	8	42607763	42651535	-1	cholinergic receptor, nicotinic, alpha 6 (neuronal) [Source:HGNC Symbol;Acc:15963]	0	Y	Y	N
ENSG00000148734	Tier 2	NPFFR1	10	72007085	72043432	-1	neuropeptide FF receptor 1 [Source:HGNC Symbol;Acc:17425]	0	Y	Y	N
ENSG00000148832	Tier 2	PAOX	10	135192695	135205198	1	polyamine oxidase (exo-N4-amino) [Source:HGNC Symbol;Acc:20837]	1	Y	N	N
ENSG00000149311	Tier 2	ATM	11	108093211	108239829	1	ataxia telangiectasia mutated [Source:HGNC Symbol;Acc:795]	3	Y	N	N
ENSG00000149418	Tier 2	ST14	11	130029457	130080271	1	suppression of tumorigenicity 14 (colon carcinoma) [Source:HGNC Symbol;Acc:11344]	0	Y	N	N
ENSG00000149451	Tier 2	ADAM33	20	3648612	3662893	-1	ADAM metallopeptidase domain 33 [Source:HGNC Symbol;Acc:15478]	0	Y	N	N
ENSG00000149930	Tier 2	TAOK2	16	29984962	30003582	1	TAO kinase 2 [Source:HGNC Symbol;Acc:16835]	2	Y	N	N
ENSG00000151292	Tier 2	CSNK1G3	5	122847793	122952739	1	casein kinase 1, gamma 3 [Source:HGNC Symbol;Acc:2456]	2	Y	N	N
ENSG00000151414	Tier 2	NEK7	1	198126093	198291550	1	NIMA-related kinase 7 [Source:HGNC Symbol;Acc:13386]	0	Y	N	N
ENSG00000151552	Tier 2	QDPR	4	17461884	17513857	-1	quinoid dihydropteridine reductase [Source:HGNC Symbol;Acc:9752]	0	Y	N	N
ENSG00000151632	Tier 2	AKR1C2	10	5029967	5060223	-1	aldo-keto reductase family 1, member C2 [Source:HGNC Symbol;Acc:385]	0	Y	N	N
ENSG00000151651	Tier 2	ADAM8	10	135075907	135090372	-1	ADAM metallopeptidase domain 8 [Source:HGNC Symbol;Acc:215]	0	Y	Y	N
ENSG00000151704	Tier 2	KCNJ1	11	128706210	128737268	-1	potassium inwardly-rectifying channel, subfamily J, member 1 [Source:HGNC Symbol;Acc:6255]	0	Y	Y	N
ENSG00000151790	Tier 2	TDO2	4	156775890	156841558	1	tryptophan 2,3-dioxygenase [Source:HGNC Symbol;Acc:11708]	1	Y	N	N
ENSG00000152034	Tier 2	MCHR2	6	100367786	100442123	-1	melanin-concentrating hormone receptor 2 [Source:HGNC Symbol;Acc:20867]	0	Y	Y	N
ENSG00000152256	Tier 2	PDK1	2	173420101	173489823	1	pyruvate dehydrogenase kinase, isozyme 1 [Source:HGNC Symbol;Acc:8809]	1	Y	N	N
ENSG00000152495	Tier 2	CAMK4	5	110559351	110830584	1	calcium/calmodulin-dependent protein kinase IV [Source:HGNC Symbol;Acc:1464]	0	Y	N	N
ENSG00000152689	Tier 2	RASGRP3	2	33661391	33789817	1	RAS guanyl releasing protein 3 (calcium and DAG-regulated) [Source:HGNC Symbol;Acc:14545]	1	Y	N	N
ENSG00000152904	Tier 2	GGPS1	1	235490665	235507847	1	geranylgeranyl diphosphate synthase 1 [Source:HGNC Symbol;Acc:4249]	0	Y	N	N
ENSG00000152953	Tier 2	STK32B	4	5053169	5502725	1	serine/threonine kinase 32B [Source:HGNC Symbol;Acc:14217]	2	Y	N	N
ENSG00000153002	Tier 2	CPB1	3	148508889	148577974	1	carboxypeptidase B1 (tissue) [Source:HGNC Symbol;Acc:2299]	0	Y	Y	N
ENSG00000153201	Tier 2	RANBP2	2	109335937	109402267	1	RAN binding protein 2 [Source:HGNC Symbol;Acc:9848]	0	N	Y	N
ENSG00000153234	Tier 2	NR4A2	2	157180944	157198860	-1	nuclear receptor subfamily 4, group A, member 2 [Source:HGNC Symbol;Acc:7981]	2	Y	N	N
ENSG00000153802	Tier 2	TMPRSS11D	4	68686594	68749750	-1	transmembrane protease, serine 11D [Source:HGNC Symbol;Acc:24059]	0	Y	Y	N
ENSG00000154025	Tier 2	SLC5A10	17	18853658	18925908	1	solute carrier family 5 (sodium/sugar cotransporter), member 10 [Source:HGNC Symbol;Acc:23155]	0	Y	N	N
ENSG00000154277	Tier 2	UCHL1	4	41258430	41270472	1	ubiquitin carboxyl-terminal esterase L1 (ubiquitin thiolesterase) [Source:HGNC Symbol;Acc:12513]	0	Y	N	N
ENSG00000154678	Tier 2	PDE1C	7	31790793	32338941	-1	phosphodiesterase 1C, calmodulin-dependent 70kDa [Source:HGNC Symbol;Acc:8776]	0	Y	N	N
ENSG00000154734	Tier 2	ADAMTS1	21	28208066	28217728	-1	ADAM metallopeptidase with thrombospondin type 1 motif, 1 [Source:HGNC Symbol;Acc:217]	0	Y	Y	N
ENSG00000154736	Tier 2	ADAMTS5	21	28290231	28338832	-1	ADAM metallopeptidase with thrombospondin type 1 motif, 5 [Source:HGNC Symbol;Acc:221]	0	Y	Y	N
ENSG00000155096	Tier 2	AZIN1	8	103838585	103906092	-1	antizyme inhibitor 1 [Source:HGNC Symbol;Acc:16432]	1	Y	N	N
ENSG00000156110	Tier 2	ADK	10	75910960	76469061	1	adenosine kinase [Source:HGNC Symbol;Acc:257]	3	Y	N	N
ENSG00000156113	Tier 2	KCNMA1	10	78629359	79398353	-1	potassium large conductance calcium-activated channel, subfamily M, alpha member 1 [Source:HGNC Symbol;Acc:6284]	4	Y	N	N
ENSG00000156136	Tier 2	DCK	4	71858255	71896631	1	deoxycytidine kinase [Source:HGNC Symbol;Acc:2704]	0	Y	N	N
ENSG00000156510	Tier 2	HKDC1	10	70980059	71027315	1	hexokinase domain containing 1 [Source:HGNC Symbol;Acc:23302]	1	Y	N	N
ENSG00000157106	Tier 2	SMG1	16	18816175	18937776	-1	SMG1 phosphatidylinositol 3-kinase-related kinase [Source:HGNC Symbol;Acc:30045]	0	Y	N	N
ENSG00000157184	Tier 2	CPT2	1	53662101	53679869	1	carnitine palmitoyltransferase 2 [Source:HGNC Symbol;Acc:2330]	1	Y	N	N
ENSG00000157554	Tier 2	ERG	21	39751949	40033704	-1	v-ets avian erythroblastosis virus E26 oncogene homolog [Source:HGNC Symbol;Acc:3446]	1	Y	N	N
ENSG00000157778	Tier 2	PSMG3	7	1606966	1610641	-1	proteasome (prosome, macropain) assembly chaperone 3 [Source:HGNC Symbol;Acc:22420]	0	Y	N	N
ENSG00000158402	Tier 2	CDC25C	5	137620954	137674044	-1	cell division cycle 25C [Source:HGNC Symbol;Acc:1727]	2	Y	N	N
ENSG00000158786	Tier 2	PLA2G2F	1	20465819	20476879	1	phospholipase A2, group IIF [Source:HGNC Symbol;Acc:30040]	0	Y	Y	N
ENSG00000158859	Tier 2	ADAMTS4	1	161154098	161168846	-1	ADAM metallopeptidase with thrombospondin type 1 motif, 4 [Source:HGNC Symbol;Acc:220]	0	Y	Y	N
ENSG00000158865	Tier 2	SLC5A11	16	24857162	24922949	1	solute carrier family 5 (sodium/inositol cotransporter), member 11 [Source:HGNC Symbol;Acc:23091]	2	Y	N	N
ENSG00000159267	Tier 2	HLCS	21	38123189	38362536	-1	holocarboxylase synthetase (biotin-(proprionyl-CoA-carboxylase (ATP-hydrolysing)) ligase) [Source:HGNC Symbol;Acc:4976]	0	Y	N	N
ENSG00000159403	Tier 2	C1R	12	7187513	7245203	-1	complement component 1, r subcomponent [Source:HGNC Symbol;Acc:1246]	0	Y	Y	N
ENSG00000159593	Tier 2	NAE1	16	66836778	66907159	-1	NEDD8 activating enzyme E1 subunit 1 [Source:HGNC Symbol;Acc:621]	0	Y	N	N
ENSG00000159788	Tier 2	RGS12	4	3294755	3441640	1	regulator of G-protein signaling 12 [Source:HGNC Symbol;Acc:9994]	0	Y	N	N
ENSG00000160014	Tier 2	CALM3	19	47104331	47114050	1	calmodulin 3 (phosphorylase kinase, delta) [Source:HGNC Symbol;Acc:1449]	0	Y	Y	N
ENSG00000160191	Tier 2	PDE9A	21	44073746	44195619	1	phosphodiesterase 9A [Source:HGNC Symbol;Acc:8795]	0	Y	N	N
ENSG00000160211	Tier 2	G6PD	X	153759606	153775787	-1	glucose-6-phosphate dehydrogenase [Source:HGNC Symbol;Acc:4057]	9	Y	N	N
ENSG00000160285	Tier 2	LSS	21	47608055	47648738	-1	lanosterol synthase (2,3-oxidosqualene-lanosterol cyclase) [Source:HGNC Symbol;Acc:6708]	1	Y	N	N
ENSG00000160307	Tier 2	S100B	21	48018875	48025121	-1	S100 calcium binding protein B [Source:HGNC Symbol;Acc:10500]	0	Y	Y	N
ENSG00000161570	Tier 2	CCL5	17	34198495	34207797	-1	chemokine (C-C motif) ligand 5 [Source:HGNC Symbol;Acc:10632]	0	Y	Y	N
ENSG00000161960	Tier 2	EIF4A1	17	7476024	7482323	1	eukaryotic translation initiation factor 4A1 [Source:HGNC Symbol;Acc:3282]	20	Y	N	N
ENSG00000162383	Tier 2	SLC1A7	1	53552855	53608289	-1	solute carrier family 1 (glutamate transporter), member 7 [Source:HGNC Symbol;Acc:10945]	0	Y	N	N
ENSG00000162438	Tier 2	CTRC	1	15764935	15775737	1	chymotrypsin C (caldecrin) [Source:HGNC Symbol;Acc:2523]	0	Y	N	N
ENSG00000162551	Tier 2	ALPL	1	21835858	21904905	1	alkaline phosphatase, liver/bone/kidney [Source:HGNC Symbol;Acc:438]	2	Y	Y	N
ENSG00000162692	Tier 2	VCAM1	1	101185298	101204601	1	vascular cell adhesion molecule 1 [Source:HGNC Symbol;Acc:12663]	0	Y	Y	N
ENSG00000162711	Tier 2	NLRP3	1	247579458	247612410	1	NLR family, pyrin domain containing 3 [Source:HGNC Symbol;Acc:16400]	3	Y	N	N
ENSG00000162728	Tier 2	KCNJ9	1	160051360	160060353	1	potassium inwardly-rectifying channel, subfamily J, member 9 [Source:HGNC Symbol;Acc:6270]	0	Y	Y	N
ENSG00000162881	Tier 2	OXER1	2	42989642	42991401	-1	oxoeicosanoid (OXE) receptor 1 [Source:HGNC Symbol;Acc:24884]	1	Y	Y	N
ENSG00000162889	Tier 2	MAPKAPK2	1	206858289	206907628	1	mitogen-activated protein kinase-activated protein kinase 2 [Source:HGNC Symbol;Acc:6887]	0	Y	N	N
ENSG00000162909	Tier 2	CAPN2	1	223889295	223963720	1	calpain 2, (m/II) large subunit [Source:HGNC Symbol;Acc:1479]	0	Y	N	N
ENSG00000163050	Tier 2	ADCK3	1	227085237	227175246	1	aarF domain containing kinase 3 [Source:HGNC Symbol;Acc:16812]	0	Y	N	N
ENSG00000163098	Tier 2	BIRC8	19	53792856	53794875	-1	baculoviral IAP repeat containing 8 [Source:HGNC Symbol;Acc:14878]	0	Y	N	N
ENSG00000163106	Tier 2	HPGDS	4	95219686	95264027	-1	hematopoietic prostaglandin D synthase [Source:HGNC Symbol;Acc:17890]	3	Y	N	N
ENSG00000163286	Tier 2	ALPPL2	2	233271553	233275424	1	alkaline phosphatase, placental-like 2 [Source:HGNC Symbol;Acc:441]	0	Y	N	N
ENSG00000163295	Tier 2	ALPI	2	233320833	233324742	1	alkaline phosphatase, intestinal [Source:HGNC Symbol;Acc:437]	0	Y	Y	N
ENSG00000163482	Tier 2	STK36	2	219536749	219567439	1	serine/threonine kinase 36 [Source:HGNC Symbol;Acc:17209]	2	Y	N	N
ENSG00000163629	Tier 2	PTPN13	4	87515468	87736324	1	protein tyrosine phosphatase, non-receptor type 13 (APO-1/CD95 (Fas)-associated phosphatase) [Source:HGNC Symbol;Acc:9646]	0	Y	N	N
ENSG00000163631	Tier 2	ALB	4	74262831	74287129	1	albumin [Source:HGNC Symbol;Acc:399]	1	Y	Y	N
ENSG00000163751	Tier 2	CPA3	3	148583043	148614983	1	carboxypeptidase A3 (mast cell) [Source:HGNC Symbol;Acc:2298]	0	Y	Y	N
ENSG00000163788	Tier 2	SNRK	3	43328004	43466256	1	SNF related kinase [Source:HGNC Symbol;Acc:30598]	0	Y	N	N
ENSG00000163931	Tier 2	TKT	3	53258723	53290068	-1	transketolase [Source:HGNC Symbol;Acc:11834]	2	Y	N	N
ENSG00000164045	Tier 2	CDC25A	3	48198636	48229892	-1	cell division cycle 25A [Source:HGNC Symbol;Acc:1725]	0	Y	N	N
ENSG00000164116	Tier 2	GUCY1A3	4	156587863	156653501	1	guanylate cyclase 1, soluble, alpha 3 [Source:HGNC Symbol;Acc:4685]	1	Y	N	N
ENSG00000164120	Tier 2	HPGD	4	175411328	175444305	-1	hydroxyprostaglandin dehydrogenase 15-(NAD) [Source:HGNC Symbol;Acc:5154]	0	Y	N	N
ENSG00000164128	Tier 2	NPY1R	4	164245113	164265984	-1	neuropeptide Y receptor Y1 [Source:HGNC Symbol;Acc:7956]	0	Y	Y	N
ENSG00000164219	Tier 2	PGGT1B	5	114546527	114598569	-1	protein geranylgeranyltransferase type I, beta subunit [Source:HGNC Symbol;Acc:8895]	0	Y	N	N
ENSG00000164251	Tier 2	F2RL1	5	76114758	76131140	1	coagulation factor II (thrombin) receptor-like 1 [Source:HGNC Symbol;Acc:3538]	0	Y	Y	N
ENSG00000164305	Tier 2	CASP3	4	185548850	185570663	-1	caspase 3, apoptosis-related cysteine peptidase [Source:HGNC Symbol;Acc:1504]	1	Y	N	N
ENSG00000164362	Tier 2	TERT	5	1253262	1295184	-1	telomerase reverse transcriptase [Source:HGNC Symbol;Acc:11730]	21	Y	N	N
ENSG00000164588	Tier 2	HCN1	5	45259349	45696253	-1	hyperpolarization activated cyclic nucleotide-gated potassium channel 1 [Source:HGNC Symbol;Acc:4845]	1	Y	N	N
ENSG00000165140	Tier 2	FBP1	9	97365415	97402531	-1	fructose-1,6-bisphosphatase 1 [Source:HGNC Symbol;Acc:3606]	0	Y	N	N
ENSG00000165168	Tier 2	CYBB	X	37639264	37672714	1	cytochrome b-245, beta polypeptide [Source:HGNC Symbol;Acc:2578]	0	Y	N	N
ENSG00000165280	Tier 2	VCP	9	35056061	35073246	-1	valosin containing protein [Source:HGNC Symbol;Acc:12666]	0	Y	N	N
ENSG00000165591	Tier 2	FAAH2	X	57313139	57515629	1	fatty acid amide hydrolase 2 [Source:HGNC Symbol;Acc:26440]	1	Y	N	N
ENSG00000165704	Tier 2	HPRT1	X	133594183	133654543	1	hypoxanthine phosphoribosyltransferase 1 [Source:HGNC Symbol;Acc:5157]	0	Y	N	N
ENSG00000165752	Tier 2	STK32C	10	134020996	134145351	-1	serine/threonine kinase 32C [Source:HGNC Symbol;Acc:21332]	0	Y	N	N
ENSG00000165806	Tier 2	CASP7	10	115438942	115490662	1	caspase 7, apoptosis-related cysteine peptidase [Source:HGNC Symbol;Acc:1508]	1	Y	N	N
ENSG00000165862	Tier 2	PNLIPRP2	10	118380465	118404654	1	pancreatic lipase-related protein 2 [Source:HGNC Symbol;Acc:9157]	0	Y	Y	N
ENSG00000165970	Tier 2	SLC6A5	11	20620946	20680831	1	solute carrier family 6 (neurotransmitter transporter), member 5 [Source:HGNC Symbol;Acc:11051]	0	Y	N	N
ENSG00000166192	Tier 2	SENP8	15	72406599	72433311	1	SUMO/sentrin specific peptidase family member 8 [Source:HGNC Symbol;Acc:22992]	1	Y	N	N
ENSG00000166483	Tier 2	WEE1	11	9595228	9615004	1	WEE1 G2 checkpoint kinase [Source:HGNC Symbol;Acc:12761]	0	Y	N	N
ENSG00000166484	Tier 2	MAPK7	17	19281034	19286857	1	mitogen-activated protein kinase 7 [Source:HGNC Symbol;Acc:6880]	0	Y	N	N
ENSG00000166548	Tier 2	TK2	16	66541906	66586447	-1	thymidine kinase 2, mitochondrial [Source:HGNC Symbol;Acc:11831]	0	Y	N	N
ENSG00000166598	Tier 2	HSP90B1	12	104323885	104347423	1	heat shock protein 90kDa beta (Grp94), member 1 [Source:HGNC Symbol;Acc:12028]	2	Y	Y	N
ENSG00000166670	Tier 2	MMP10	11	102641234	102651359	-1	matrix metallopeptidase 10 (stromelysin 2) [Source:HGNC Symbol;Acc:7156]	0	Y	Y	N
ENSG00000166825	Tier 2	ANPEP	15	90328120	90358633	-1	alanyl (membrane) aminopeptidase [Source:HGNC Symbol;Acc:500]	1	Y	Y	N
ENSG00000166828	Tier 2	SCNN1G	16	23194036	23228204	1	sodium channel, non-voltage-gated 1, gamma subunit [Source:HGNC Symbol;Acc:10602]	0	Y	Y	N
ENSG00000166888	Tier 2	STAT6	12	57489191	57525922	-1	signal transducer and activator of transcription 6, interleukin-4 induced [Source:HGNC Symbol;Acc:11368]	8	Y	N	N
ENSG00000166908	Tier 2	PIP4K2C	12	57984957	57997198	1	phosphatidylinositol-5-phosphate 4-kinase, type II, gamma [Source:HGNC Symbol;Acc:23786]	1	Y	N	N
ENSG00000166948	Tier 2	TGM6	20	2361554	2413399	1	transglutaminase 6 [Source:HGNC Symbol;Acc:16255]	1	Y	N	N
ENSG00000166949	Tier 2	SMAD3	15	67356101	67487533	1	SMAD family member 3 [Source:HGNC Symbol;Acc:6769]	6	Y	N	N
ENSG00000166986	Tier 2	MARS	12	57869228	57911352	1	methionyl-tRNA synthetase [Source:HGNC Symbol;Acc:6898]	0	Y	N	N
ENSG00000167114	Tier 2	SLC27A4	9	131102925	131123749	1	solute carrier family 27 (fatty acid transporter), member 4 [Source:HGNC Symbol;Acc:10998]	0	Y	N	N
ENSG00000167207	Tier 2	NOD2	16	50727514	50766988	1	nucleotide-binding oligomerization domain containing 2 [Source:HGNC Symbol;Acc:5331]	12	Y	N	N
ENSG00000167261	Tier 2	DPEP2	16	68021297	68034489	-1	dipeptidase 2 [Source:HGNC Symbol;Acc:23028]	11	Y	N	N
ENSG00000167280	Tier 2	ENGASE	17	77071021	77084681	1	endo-beta-N-acetylglucosaminidase [Source:HGNC Symbol;Acc:24622]	0	Y	N	N
ENSG00000167508	Tier 2	MVD	16	88718343	88729569	-1	mevalonate (diphospho) decarboxylase [Source:HGNC Symbol;Acc:7529]	0	Y	N	N
ENSG00000167748	Tier 2	KLK1	19	51322404	51327043	-1	kallikrein 1 [Source:HGNC Symbol;Acc:6357]	0	Y	Y	N
ENSG00000167779	Tier 2	IGFBP6	12	53491220	53496129	1	insulin-like growth factor binding protein 6 [Source:HGNC Symbol;Acc:5475]	0	Y	Y	N
ENSG00000167780	Tier 2	SOAT2	12	53497302	53518322	1	sterol O-acyltransferase 2 [Source:HGNC Symbol;Acc:11178]	0	Y	N	N
ENSG00000168036	Tier 2	CTNNB1	3	41236328	41301587	1	catenin (cadherin-associated protein), beta 1, 88kDa [Source:HGNC Symbol;Acc:2514]	0	Y	N	N
ENSG00000168078	Tier 2	PBK	8	27667137	27695612	-1	PDZ binding kinase [Source:HGNC Symbol;Acc:18282]	0	Y	N	N
ENSG00000168329	Tier 2	CX3CR1	3	39304985	39323226	-1	chemokine (C-X3-C motif) receptor 1 [Source:HGNC Symbol;Acc:2558]	0	Y	Y	N
ENSG00000168397	Tier 2	ATG4B	2	242576628	242613272	1	autophagy related 4B, cysteine peptidase [Source:HGNC Symbol;Acc:20790]	0	Y	N	N
ENSG00000168447	Tier 2	SCNN1B	16	23289552	23392620	1	sodium channel, non-voltage-gated 1, beta subunit [Source:HGNC Symbol;Acc:10600]	0	Y	Y	N
ENSG00000168487	Tier 2	BMP1	8	22022249	22069839	1	bone morphogenetic protein 1 [Source:HGNC Symbol;Acc:1067]	0	Y	Y	N
ENSG00000168496	Tier 2	FEN1	11	61560109	61564716	1	flap structure-specific endonuclease 1 [Source:HGNC Symbol;Acc:3650]	105	Y	N	N
ENSG00000168646	Tier 2	AXIN2	17	63524681	63557765	-1	axin 2 [Source:HGNC Symbol;Acc:904]	0	Y	N	N
ENSG00000168925	Tier 2	CTRB1	16	75252898	75258822	1	chymotrypsinogen B1 [Source:HGNC Symbol;Acc:2521]	2	Y	Y	N
ENSG00000168938	Tier 2	PPIC	5	122358945	122372436	-1	peptidylprolyl isomerase C (cyclophilin C) [Source:HGNC Symbol;Acc:9256]	0	N	Y	N
ENSG00000169118	Tier 2	CSNK1G1	15	64457716	64648442	-1	casein kinase 1, gamma 1 [Source:HGNC Symbol;Acc:2454]	0	Y	N	N
ENSG00000169302	Tier 2	STK32A	5	146614526	146767415	1	serine/threonine kinase 32A [Source:HGNC Symbol;Acc:28317]	0	Y	N	N
ENSG00000169618	Tier 2	PROKR1	2	68870721	68882708	1	prokineticin receptor 1 [Source:HGNC Symbol;Acc:4524]	0	Y	Y	N
ENSG00000169684	Tier 2	CHRNA5	15	78857862	78887611	1	cholinergic receptor, nicotinic, alpha 5 (neuronal) [Source:HGNC Symbol;Acc:1959]	27	Y	N	N
ENSG00000169692	Tier 2	AGPAT2	9	139567595	139581875	-1	1-acylglycerol-3-phosphate O-acyltransferase 2 [Source:HGNC Symbol;Acc:325]	0	Y	N	N
ENSG00000169860	Tier 2	P2RY1	3	152552736	152555841	1	purinergic receptor P2Y, G-protein coupled, 1 [Source:HGNC Symbol;Acc:8539]	0	Y	Y	N
ENSG00000169925	Tier 2	BRD3	9	136895427	136933657	-1	bromodomain containing 3 [Source:HGNC Symbol;Acc:1104]	1	Y	N	N
ENSG00000170027	Tier 2	YWHAG	7	75956116	75988348	-1	tyrosine 3-monooxygenase/tryptophan 5-monooxygenase activation protein, gamma [Source:HGNC Symbol;Acc:12852]	0	Y	N	N
ENSG00000170242	Tier 2	USP47	11	11862970	11980870	1	ubiquitin specific peptidase 47 [Source:HGNC Symbol;Acc:20076]	0	Y	N	N
ENSG00000170255	Tier 2	MRGPRX1	11	18955360	18961054	-1	MAS-related GPR, member X1 [Source:HGNC Symbol;Acc:17962]	0	Y	Y	N
ENSG00000170266	Tier 2	GLB1	3	33038100	33138722	-1	galactosidase, beta 1 [Source:HGNC Symbol;Acc:4298]	1	Y	Y	N
ENSG00000170323	Tier 2	FABP4	8	82390654	82395498	-1	fatty acid binding protein 4, adipocyte [Source:HGNC Symbol;Acc:3559]	0	Y	N	N
ENSG00000170345	Tier 2	FOS	14	75745477	75748933	1	FBJ murine osteosarcoma viral oncogene homolog [Source:HGNC Symbol;Acc:3796]	0	Y	N	N
ENSG00000170390	Tier 2	DCLK2	4	150999426	151178609	1	doublecortin-like kinase 2 [Source:HGNC Symbol;Acc:19002]	0	Y	N	N
ENSG00000170522	Tier 2	ELOVL6	4	110967002	111120355	-1	ELOVL fatty acid elongase 6 [Source:HGNC Symbol;Acc:15829]	0	Y	N	N
ENSG00000170835	Tier 2	CEL	9	135937365	135947248	1	carboxyl ester lipase [Source:HGNC Symbol;Acc:1848]	0	Y	Y	N
ENSG00000170890	Tier 2	PLA2G1B	12	120759914	120765592	-1	phospholipase A2, group IB (pancreas) [Source:HGNC Symbol;Acc:9030]	0	Y	Y	N
ENSG00000171049	Tier 2	FPR2	19	52255279	52273779	1	formyl peptide receptor 2 [Source:HGNC Symbol;Acc:3827]	0	Y	Y	N
ENSG00000171051	Tier 2	FPR1	19	52248425	52307363	-1	formyl peptide receptor 1 [Source:HGNC Symbol;Acc:3826]	1	Y	Y	N
ENSG00000171219	Tier 2	CDC42BPG	11	64590859	64612041	-1	CDC42 binding protein kinase gamma (DMPK-like) [Source:HGNC Symbol;Acc:29829]	0	Y	N	N
ENSG00000171509	Tier 2	RXFP1	4	159236463	159574524	1	relaxin/insulin-like family peptide receptor 1 [Source:HGNC Symbol;Acc:19718]	0	Y	Y	N
ENSG00000171517	Tier 2	LPAR3	1	85277285	85358896	-1	lysophosphatidic acid receptor 3 [Source:HGNC Symbol;Acc:14298]	0	Y	N	N
ENSG00000171631	Tier 2	P2RY6	11	72975550	73009662	1	pyrimidinergic receptor P2Y, G-protein coupled, 6 [Source:HGNC Symbol;Acc:8543]	0	Y	Y	N
ENSG00000171860	Tier 2	C3AR1	12	8210898	8219067	-1	complement component 3a receptor 1 [Source:HGNC Symbol;Acc:1319]	0	Y	Y	N
ENSG00000171865	Tier 2	RNASEH1	2	3592383	3606206	-1	ribonuclease H1 [Source:HGNC Symbol;Acc:18466]	0	Y	N	N
ENSG00000171960	Tier 2	PPIH	1	43124096	43142429	1	peptidylprolyl isomerase H (cyclophilin H) [Source:HGNC Symbol;Acc:14651]	0	N	Y	N
ENSG00000172071	Tier 2	EIF2AK3	2	88856259	88927094	-1	eukaryotic translation initiation factor 2-alpha kinase 3 [Source:HGNC Symbol;Acc:3255]	3	Y	N	N
ENSG00000172236	Tier 2	TPSAB1	16	1290697	1292555	1	tryptase alpha/beta 1 [Source:HGNC Symbol;Acc:12019]	0	Y	Y	N
ENSG00000172531	Tier 2	PPP1CA	11	67165654	67188654	-1	protein phosphatase 1, catalytic subunit, alpha isozyme [Source:HGNC Symbol;Acc:9281]	0	Y	N	N
ENSG00000172939	Tier 2	OXSR1	3	38206580	38296979	1	oxidative stress responsive 1 [Source:HGNC Symbol;Acc:8508]	0	Y	N	N
ENSG00000172943	Tier 2	PHF8	X	53963109	54075391	-1	PHD finger protein 8 [Source:HGNC Symbol;Acc:20672]	0	Y	N	N
ENSG00000173039	Tier 2	RELA	11	65421067	65430565	-1	v-rel avian reticuloendotheliosis viral oncogene homolog A [Source:HGNC Symbol;Acc:9955]	2	Y	N	N
ENSG00000173083	Tier 2	HPSE	4	84213614	84256306	-1	heparanase [Source:HGNC Symbol;Acc:5164]	0	Y	Y	N
ENSG00000173120	Tier 2	KDM2A	11	66886740	67025558	1	lysine (K)-specific demethylase 2A [Source:HGNC Symbol;Acc:13606]	0	Y	N	N
ENSG00000173239	Tier 2	LIPM	10	90562487	90580303	1	lipase, family member M [Source:HGNC Symbol;Acc:23455]	0	Y	N	N
ENSG00000173273	Tier 2	TNKS	8	9413424	9639856	1	tankyrase, TRF1-interacting ankyrin-related ADP-ribose polymerase [Source:HGNC Symbol;Acc:11941]	0	Y	N	N
ENSG00000173486	Tier 2	FKBP2	11	64008475	64011604	1	FK506 binding protein 2, 13kDa [Source:HGNC Symbol;Acc:3718]	1	Y	Y	N
ENSG00000173653	Tier 2	RCE1	11	66610306	66614017	1	Ras converting CAAX endopeptidase 1 [Source:HGNC Symbol;Acc:13721]	0	Y	N	N
ENSG00000173757	Tier 2	STAT5B	17	40351186	40428725	-1	signal transducer and activator of transcription 5B [Source:HGNC Symbol;Acc:11367]	3	Y	N	N
ENSG00000173826	Tier 2	KCNH6	17	61600695	61626338	1	potassium voltage-gated channel, subfamily H (eag-related), member 6 [Source:HGNC Symbol;Acc:18862]	0	Y	N	N
ENSG00000173846	Tier 2	PLK3	1	45265897	45271662	1	polo-like kinase 3 [Source:HGNC Symbol;Acc:2154]	0	Y	N	N
ENSG00000173868	Tier 2	PHOSPHO1	17	47300724	47308128	-1	phosphatase, orphan 1 [Source:HGNC Symbol;Acc:16815]	1	Y	N	N
ENSG00000173876	Tier 2	TUBB8	10	92828	120103	-1	tubulin, beta 8 class VIII [Source:HGNC Symbol;Acc:20773]	0	Y	Y	N
ENSG00000174080	Tier 2	CTSF	11	66330934	66336312	-1	cathepsin F [Source:HGNC Symbol;Acc:2531]	0	Y	N	N
ENSG00000174600	Tier 2	CMKLR1	12	108681821	108733118	-1	chemokine-like receptor 1 [Source:HGNC Symbol;Acc:2121]	0	Y	Y	N
ENSG00000174738	Tier 2	NR1D2	3	23986751	24022109	1	nuclear receptor subfamily 1, group D, member 2 [Source:HGNC Symbol;Acc:7963]	0	Y	N	N
ENSG00000174876	Tier 2	AMY1B	1	104230037	104239302	-1	amylase, alpha 1B (salivary) [Source:HGNC Symbol;Acc:475]	0	Y	Y	N
ENSG00000175054	Tier 2	ATR	3	142168077	142297668	-1	ataxia telangiectasia and Rad3 related [Source:HGNC Symbol;Acc:882]	0	Y	N	N
ENSG00000175354	Tier 2	PTPN2	18	12785477	12929642	-1	protein tyrosine phosphatase, non-receptor type 2 [Source:HGNC Symbol;Acc:9650]	15	Y	N	N
ENSG00000175445	Tier 2	LPL	8	19759228	19824769	1	lipoprotein lipase [Source:HGNC Symbol;Acc:6677]	47	Y	Y	N
ENSG00000175634	Tier 2	RPS6KB2	11	67195931	67202872	1	ribosomal protein S6 kinase, 70kDa, polypeptide 2 [Source:HGNC Symbol;Acc:10437]	0	Y	N	N
ENSG00000176170	Tier 2	SPHK1	17	74372665	74383941	1	sphingosine kinase 1 [Source:HGNC Symbol;Acc:11240]	0	Y	N	N
ENSG00000176393	Tier 2	RNPEP	1	201951500	201975275	1	arginyl aminopeptidase (aminopeptidase B) [Source:HGNC Symbol;Acc:10078]	1	Y	Y	N
ENSG00000176978	Tier 2	DPP7	9	140004994	140009629	-1	dipeptidyl-peptidase 7 [Source:HGNC Symbol;Acc:14892]	0	Y	Y	N
ENSG00000177239	Tier 2	MAN1B1	9	139981379	140003635	1	mannosidase, alpha, class 1B, member 1 [Source:HGNC Symbol;Acc:6823]	0	Y	N	N
ENSG00000177272	Tier 2	KCNA3	1	111214310	111217655	-1	potassium voltage-gated channel, shaker-related subfamily, member 3 [Source:HGNC Symbol;Acc:6221]	0	Y	N	N
ENSG00000177453	Tier 2	NIM1K	5	43192173	43280952	1	NIM1 serine/threonine protein kinase [Source:HGNC Symbol;Acc:28646]	1	Y	N	N
ENSG00000177463	Tier 2	NR2C2	3	14989091	15095107	1	nuclear receptor subfamily 2, group C, member 2 [Source:HGNC Symbol;Acc:7972]	0	Y	N	N
ENSG00000177602	Tier 2	GSG2	17	3627211	3630067	1	germ cell associated 2 (haspin) [Source:HGNC Symbol;Acc:19682]	0	Y	N	N
ENSG00000177606	Tier 2	JUN	1	59246465	59249785	-1	jun proto-oncogene [Source:HGNC Symbol;Acc:6204]	0	Y	N	N
ENSG00000177889	Tier 2	UBE2N	12	93799449	93836038	-1	ubiquitin-conjugating enzyme E2N [Source:HGNC Symbol;Acc:12492]	0	Y	N	N
ENSG00000177954	Tier 2	RPS27	1	153963235	153964626	1	ribosomal protein S27 [Source:HGNC Symbol;Acc:10416]	0	Y	N	N
ENSG00000178700	Tier 2	DHFRL1	3	93766680	93782233	-1	dihydrofolate reductase-like 1 [Source:HGNC Symbol;Acc:27309]	0	Y	N	N
ENSG00000178802	Tier 2	MPI	15	75182346	75191798	1	mannose phosphate isomerase [Source:HGNC Symbol;Acc:7216]	9	Y	N	N
ENSG00000179163	Tier 2	FUCA1	1	24171567	24194784	-1	fucosidase, alpha-L- 1, tissue [Source:HGNC Symbol;Acc:4006]	0	Y	N	N
ENSG00000179295	Tier 2	PTPN11	12	112856155	112947717	1	protein tyrosine phosphatase, non-receptor type 11 [Source:HGNC Symbol;Acc:9644]	66	Y	N	N
ENSG00000179335	Tier 2	CLK3	15	74890841	74932057	1	CDC-like kinase 3 [Source:HGNC Symbol;Acc:2071]	6	Y	N	N
ENSG00000179934	Tier 2	CCR8	3	39371197	39375171	1	chemokine (C-C motif) receptor 8 [Source:HGNC Symbol;Acc:1609]	0	Y	Y	N
ENSG00000180138	Tier 2	CSNK1A1L	13	37677398	37679803	-1	casein kinase 1, alpha 1-like [Source:HGNC Symbol;Acc:20289]	0	Y	N	N
ENSG00000180509	Tier 2	KCNE1	21	35818988	35884573	-1	potassium voltage-gated channel, Isk-related family, member 1 [Source:HGNC Symbol;Acc:6240]	2	Y	N	N
ENSG00000180644	Tier 2	PRF1	10	72357104	72362531	-1	perforin 1 (pore forming protein) [Source:HGNC Symbol;Acc:9360]	0	Y	Y	N
ENSG00000181090	Tier 2	EHMT1	9	140513444	140764468	1	euchromatic histone-lysine N-methyltransferase 1 [Source:HGNC Symbol;Acc:24650]	0	Y	N	N
ENSG00000181163	Tier 2	NPM1	5	170814120	170838141	1	nucleophosmin (nucleolar phosphoprotein B23, numatrin) [Source:HGNC Symbol;Acc:7910]	0	Y	N	N
ENSG00000182240	Tier 2	BACE2	21	42539728	42654445	1	beta-site APP-cleaving enzyme 2 [Source:HGNC Symbol;Acc:934]	1	Y	Y	N
ENSG00000182326	Tier 2	C1S	12	7096351	7178336	1	complement component 1, s subcomponent [Source:HGNC Symbol;Acc:1247]	2	Y	Y	N
[truncated: 2,465 more rows]

## Sheet: Table S2
Table S2: The sequences of shRNA-NT5E
shRNA	sense	antisence
sh-NC	UUCUCCGAACGUGUCACGUTT	ACGUGACACGUUCGGAGAATT
shRNA NT5E-1	CCUCAAAGAGGCCAAAUUUTT	AAAUUUGGCCUCUUUGAGGTT
shRNA NT5E-2	GGAGGACACUCCAACACAUTT	AUGUGUUGGAGUGUCCUCCTT

## Sheet: Table S3
Table S3: Primer sequences for real-time PCR
Gene	Forward primer	Reverse primer
NT5E	TGATGAACGCAACAATGGAATC	ATGGCAGTGACTTCCTGTGG
β-actin	GAGCACAGAGCCTCGCCTTT	AGAGGCGTACAGGGATAGCA

## Sheet: Table S4
Table S4. Results of the two Mendelian randomization methods in the discovery phase.
id.exposure	id.outcome	outcome	exposure	method	nsnp	beta	se	pval	lo_ci	up_ci	or	or_lci95	or_uci95	FDR
H8pAoQ	pMs4Qt	BTC	SLC7A5	Inverse variance weighted	51	0.352875	0.0815719	1.51885e-05	0.192994	0.512756	1.42315	1.21288	1.66989	0.0270052
H8pAoQ	pMs4Qt	BTC	SLC7A5	MR Egger	51	0.191418	0.190802	0.320679	-0.182554	0.565391	1.21097	0.833139	1.76014	0.869446
H8pAoQ	pMs4Qt	BTC	SLC7A5	Weighted median	51	0.251474	0.118862	0.0343715	0.0185051	0.484444	1.28592	1.01868	1.62327	0.495842
GjRAJj	pMs4Qt	BTC	EIF2AK1	Inverse variance weighted	46	0.326703	0.0790422	3.57625e-05	0.171781	0.481626	1.38639	1.18742	1.6187	0.0385541
GjRAJj	pMs4Qt	BTC	EIF2AK1	MR Egger	46	0.289937	0.187455	0.129098	-0.0774746	0.657348	1.33634	0.925451	1.92967	0.697149
GjRAJj	pMs4Qt	BTC	EIF2AK1	Weighted median	46	0.318763	0.113273	0.00489135	0.0967472	0.540779	1.37543	1.10158	1.71734	0.289894
RUtlVU	pMs4Qt	BTC	NT5E	Inverse variance weighted	100	0.182018	0.0358865	3.93519e-07	0.111681	0.252356	1.19964	1.11816	1.28705	0.00279871
RUtlVU	pMs4Qt	BTC	NT5E	MR Egger	100	0.129636	0.0524646	0.0152028	0.0268051	0.232466	1.13841	1.02717	1.26171	0.422477
RUtlVU	pMs4Qt	BTC	NT5E	Weighted median	100	0.156334	0.0554524	0.00481363	0.0476474	0.265021	1.16922	1.0488	1.30346	0.289894
8B6kjV	pMs4Qt	BTC	CD300C	Inverse variance weighted	90	0.131168	0.0320801	4.33679e-05	0.068291	0.194045	1.14016	1.07068	1.21415	0.0385541
8B6kjV	pMs4Qt	BTC	CD300C	MR Egger	90	0.102951	0.0467505	0.0302699	0.0113202	0.194582	1.10844	1.01138	1.2148	0.475231
8B6kjV	pMs4Qt	BTC	CD300C	Weighted median	90	0.12361	0.049119	0.011851	0.0273371	0.219884	1.13157	1.02771	1.24593	0.387934
4QzDhs	pMs4Qt	BTC	C4B	Inverse variance weighted	48	0.0917688	0.0205678	8.12858e-06	0.0514559	0.132082	1.09611	1.0528	1.1412	0.0270052
4QzDhs	pMs4Qt	BTC	C4B	MR Egger	48	0.0965396	0.0435453	0.0316059	0.0111909	0.181888	1.10135	1.01125	1.19948	0.483921
4QzDhs	pMs4Qt	BTC	C4B	Weighted median	48	0.0958282	0.0273623	0.000461442	0.0421981	0.149458	1.10057	1.0431	1.16121	0.111986
wAYP1M	pMs4Qt	BTC	LIPA	Inverse variance weighted	165	-0.100575	0.024259	3.38475e-05	-0.148123	-0.0530278	0.904317	0.862325	0.948354	0.0385541
wAYP1M	pMs4Qt	BTC	LIPA	MR Egger	165	-0.0254415	0.0368135	0.490492	-0.0975959	0.046713	0.974879	0.907015	1.04782	0.924444
wAYP1M	pMs4Qt	BTC	LIPA	Weighted median	165	-0.0713181	0.0369303	0.053464	-0.143701	0.00106528	0.931166	0.866146	1.00107	0.558047
LiQZy4	pMs4Qt	BTC	GSTM2	Inverse variance weighted	78	-0.158782	0.0387055	4.09056e-05	-0.234645	-0.082919	0.853183	0.790852	0.920426	0.0385541
LiQZy4	pMs4Qt	BTC	GSTM2	MR Egger	78	-0.141204	0.0573354	0.01605	-0.253582	-0.028827	0.868312	0.776016	0.971585	0.424898
LiQZy4	pMs4Qt	BTC	GSTM2	Weighted median	78	-0.159538	0.0577099	0.0057013	-0.272649	-0.0464266	0.852538	0.76136	0.954635	0.313575
Kadc67	pMs4Qt	BTC	ITM2B	Inverse variance weighted	41	-0.363158	0.0836817	1.42645e-05	-0.527174	-0.199142	0.695477	0.590271	0.819434	0.0270052
Kadc67	pMs4Qt	BTC	ITM2B	MR Egger	41	-0.267392	0.143133	0.0692702	-0.547934	0.0131495	0.765373	0.578143	1.01324	0.591325
Kadc67	pMs4Qt	BTC	ITM2B	Weighted median	41	-0.28077	0.124924	0.0246063	-0.52562	-0.0359191	0.755202	0.591188	0.964718	0.461426

## Sheet: Table S5
Table S5. Results of MR Egger intercept horizontal pleiotropy test at the discovery stage level
Gene	Intercept	SE	P Value
SLC7A5	0.0174909	0.0186858	0.353836
EIF2AK1	0.00489725	0.0226405	0.82975
NT5E	0.013841	0.0101124	0.174216
CD300C	0.0108258	0.0130473	0.408934
C4B	-0.00189942	0.0152811	0.901621
LIPA	-0.0247623	0.00912594	0.00737569
GSTM2	-0.00533994	0.0128504	0.678912
ITM2B	-0.0150921	0.0183003	0.414562

## Sheet: Table S6
Table S6. Results of heterogeneity test at the discovery phase
id.exposure	id.outcome	outcome	exposure	method	Q	Q_df	Q_pval
H8pAoQ	pMs4Qt	BTC	SLC7A5	MR Egger	38.3075	49	0.864719
H8pAoQ	pMs4Qt	BTC	SLC7A5	Inverse variance weighted	39.1837	50	0.865035
GjRAJj	pMs4Qt	BTC	EIF2AK1	MR Egger	25.8812	44	0.986556
GjRAJj	pMs4Qt	BTC	EIF2AK1	Inverse variance weighted	25.928	45	0.98989
RUtlVU	pMs4Qt	BTC	NT5E	MR Egger	63.2964	98	0.99747
RUtlVU	pMs4Qt	BTC	NT5E	Inverse variance weighted	65.1698	99	0.996547
8B6kjV	pMs4Qt	BTC	CD300C	MR Egger	57.9903	88	0.994377
8B6kjV	pMs4Qt	BTC	CD300C	Inverse variance weighted	58.6788	89	0.994567
4QzDhs	pMs4Qt	BTC	C4B	MR Egger	24.0218	46	0.99692
4QzDhs	pMs4Qt	BTC	C4B	Inverse variance weighted	24.0372	47	0.99783
wAYP1M	pMs4Qt	BTC	LIPA	MR Egger	101.254	163	0.99996
wAYP1M	pMs4Qt	BTC	LIPA	Inverse variance weighted	108.617	164	0.999723
LiQZy4	pMs4Qt	BTC	GSTM2	MR Egger	48.4989	76	0.994139
LiQZy4	pMs4Qt	BTC	GSTM2	Inverse variance weighted	48.6715	77	0.995183
Kadc67	pMs4Qt	BTC	ITM2B	MR Egger	22.8148	39	0.981918
Kadc67	pMs4Qt	BTC	ITM2B	Inverse variance weighted	23.4949	40	0.982505

## Sheet: Table S7
Table S7: PPI network built with STRING.
No	Degree of value	Target name
1	10	C4B
2	8	NT5E
3	7	C4BPB
4	6	CHAC1
5	6	GSTM2
6	6	GSTM5
7	6	GSTM4
8	6	MGST2
9	6	NT5C3B
10	6	NT5M
11	5	CFHR2
12	5	CFHR1
13	5	GSS
14	5	CYP2C18
15	4	APCS
16	4	C2
17	4	CFHR4
18	4	SLC7A5
19	4	DCTD
20	4	UPP2
21	4	PDE8B
22	3	CD300C
23	3	NUDT16
24	2	STK19
25	2	PROS1
26	2	ZSCAN1
27	2	EIF2AK1
28	1	AGBL3
29	1	ITM2B
30	1	CR1L
31	1	LILRB5
32	1	CD300LB
33	1	DELE1
34	1	LIPA
35	1	SCGB1D2
36	1	NUDT13
37	1	SLC43A1
38	1	SLC43A2
